# Supplementary material for: Tissue-Specific Signatures in the Transcriptional Response to Anaplasma phagocytophilum Infection of Ixodes scapularis and Ixodes ricinus Tick Cell Lines
Source: Front Cell Infect Microbiol. 2016 Feb 10;6:20. doi: 10.3389/fcimb.2016.00020 (PMC4748044; doi:10.3389/fcimb.2016.00020)
Supplement: Supplementary Table 2 — Differentially expressed genes in I. scapularis ISE6 cells. xlsx. [file Table2.XLSX]

## Sheet: Differentially expressed genes
test_id	gene_id	gene	locus	sample_1	sample_2	status	value_1 (Control)	value_2 (Infected)	log2(fold_change) Infected/Control	test_stat	p_value	q_value	significant	Overexpressed in Infected	Underexpressed in infected
XLOC_009463	XLOC_009463	ISCW024295	DS705155:763-961	Control	Infected	OK	4000.22	13715.6	1.77767	4.53299	5e-05	0.0137059	yes	Overexpressed in infected	.
XLOC_003574	XLOC_003574	ISCW001457	DS646122:29801-30099	Control	Infected	OK	772.454	1790.88	1.21315	3.04774	5e-05	0.0137059	yes	Overexpressed in infected	.
XLOC_009265	XLOC_009265	ISCW024952	DS703369:4-7393	Control	Infected	OK	415.384	1098.35	1.40281	3.29332	5e-05	0.0137059	yes	Overexpressed in infected	.
XLOC_025252	XLOC_025252	ISCW011561	DS864183:7187-10140	Control	Infected	OK	130.578	390.837	1.58165	3.55217	5e-05	0.0137059	yes	Overexpressed in infected	.
XLOC_037965	XLOC_037965	-	gi|526464097|ref|NC_021881.1|:89704-92659	Control	Infected	OK	0.146501	302.034	11.0096	13.3682	5e-05	0.0137059	yes	Overexpressed in infected	.
XLOC_037975	XLOC_037975	-	gi|526464097|ref|NC_021881.1|:331832-331980	Control	Infected	OK	0	218.053	inf	-nan	5e-05	0.0137059	yes	Overexpressed in infected	.
XLOC_035317	XLOC_035317	-	DS967407:104258-104958	Control	Infected	OK	0	110.072	inf	-nan	5e-05	0.0137059	yes	Overexpressed in infected	.
XLOC_002535	XLOC_002535	-	DS636787:136345-144060	Control	Infected	OK	20.5081	102.412	2.32012	5.05498	5e-05	0.0137059	yes	Overexpressed in infected	.
XLOC_019811	XLOC_019811	-	DS812850:0-1067	Control	Infected	OK	39.4886	94.9157	1.26521	3.05394	5e-05	0.0137059	yes	Overexpressed in infected	.
XLOC_037983	XLOC_037983	-	gi|526464097|ref|NC_021881.1|:821062-821255	Control	Infected	OK	0	89.4207	inf	-nan	5e-05	0.0137059	yes	Overexpressed in infected	.
XLOC_006137	XLOC_006137	-	DS671453:674-1045	Control	Infected	OK	0	45.255	inf	-nan	5e-05	0.0137059	yes	Overexpressed in infected	.
XLOC_017647	XLOC_017647	-	DS788734:12001-12159	Control	Infected	OK	0	36.1736	inf	-nan	5e-05	0.0137059	yes	Overexpressed in infected	.
XLOC_031973	XLOC_031973	-	DS931681:1345-1530	Control	Infected	OK	0	17.13	inf	-nan	5e-05	0.0137059	yes	Overexpressed in infected	.
XLOC_014464	XLOC_014464	ISCW006042	DS754572:167441-192232	Control	Infected	OK	4.80468	14.1041	1.5536	2.88974	5e-05	0.0137059	yes	Overexpressed in infected	.
XLOC_014134	XLOC_014134	-	DS751156:35009-37373	Control	Infected	OK	4.65548	14.0753	1.59617	3.29447	5e-05	0.0137059	yes	Overexpressed in infected	.
XLOC_032224	XLOC_032224	ISCW013615	DS934999:37037-115329	Control	Infected	OK	3.37622	12.4106	1.87809	3.342	5e-05	0.0137059	yes	Overexpressed in infected	.
XLOC_016956	XLOC_016956	-	DS780900:588-790	Control	Infected	OK	0	12.0824	inf	-nan	5e-05	0.0137059	yes	Overexpressed in infected	.
XLOC_016457	XLOC_016457	-	DS776143:679-950	Control	Infected	OK	0	5.34174	inf	-nan	5e-05	0.0137059	yes	Overexpressed in infected	.
XLOC_034107	XLOC_034107	-	DS954521:2238-2514	Control	Infected	OK	0	3.68265	inf	-nan	5e-05	0.0137059	yes	Overexpressed in infected	.
XLOC_025693	XLOC_025693	-	DS868985:427-862	Control	Infected	OK	0	3.24012	inf	-nan	5e-05	0.0137059	yes	Overexpressed in infected	.
XLOC_035292	XLOC_035292	ISCW024994	DS967099:4894-8668	Control	Infected	OK	0.357196	3.04303	3.09072	4.53164	5e-05	0.0137059	yes	Overexpressed in infected	.
XLOC_036391	XLOC_036391	-	DS978648:1024-1343	Control	Infected	OK	0	2.39112	inf	-nan	5e-05	0.0137059	yes	Overexpressed in infected	.
XLOC_024387	XLOC_024387	-	DS855956:146-609	Control	Infected	OK	0	2.08033	inf	-nan	5e-05	0.0137059	yes	Overexpressed in infected	.
XLOC_017016	XLOC_017016	-	DS781496:23879-25190	Control	Infected	OK	0	1.95681	inf	-nan	5e-05	0.0137059	yes	Overexpressed in infected	.
XLOC_016293	XLOC_016293	-	DS774629:1-538	Control	Infected	OK	0	1.9538	inf	-nan	5e-05	0.0137059	yes	Overexpressed in infected	.
XLOC_011173	XLOC_011173	-	DS720499:58149-58546	Control	Infected	OK	0	1.72925	inf	-nan	5e-05	0.0137059	yes	Overexpressed in infected	.
XLOC_037966	XLOC_037966	-	gi|526464097|ref|NC_021881.1|:138906-139340	Control	Infected	OK	0	1.32285	inf	-nan	5e-05	0.0137059	yes	Overexpressed in infected	.
XLOC_033657	XLOC_033657	-	DS949579:65656-66122	Control	Infected	OK	0	1.19013	inf	-nan	5e-05	0.0137059	yes	Overexpressed in infected	.
XLOC_026063	XLOC_026063	-	DS872825:6100-6613	Control	Infected	OK	0	0.989745	inf	-nan	5e-05	0.0137059	yes	Overexpressed in infected	.
XLOC_037974	XLOC_037974	-	gi|526464097|ref|NC_021881.1|:286362-286910	Control	Infected	OK	0	0.989503	inf	-nan	5e-05	0.0137059	yes	Overexpressed in infected	.
XLOC_037980	XLOC_037980	-	gi|526464097|ref|NC_021881.1|:718982-719653	Control	Infected	OK	0	0.913014	inf	-nan	5e-05	0.0137059	yes	Overexpressed in infected	.
XLOC_037972	XLOC_037972	-	gi|526464097|ref|NC_021881.1|:278134-278645	Control	Infected	OK	0	0.846328	inf	-nan	5e-05	0.0137059	yes	Overexpressed in infected	.
XLOC_037981	XLOC_037981	-	gi|526464097|ref|NC_021881.1|:814123-814704	Control	Infected	OK	0	0.81338	inf	-nan	5e-05	0.0137059	yes	Overexpressed in infected	.
XLOC_037984	XLOC_037984	-	gi|526464097|ref|NC_021881.1|:1031466-1032230	Control	Infected	OK	0	0.781508	inf	-nan	5e-05	0.0137059	yes	Overexpressed in infected	.
XLOC_029953	XLOC_029953	-	DS911695:9465-10035	Control	Infected	OK	0	0.709709	inf	-nan	5e-05	0.0137059	yes	Overexpressed in infected	.
XLOC_037967	XLOC_037967	-	gi|526464097|ref|NC_021881.1|:154877-156093	Control	Infected	OK	0	0.656357	inf	-nan	5e-05	0.0137059	yes	Overexpressed in infected	.
XLOC_035748	XLOC_035748	-	DS971334:95082-95913	Control	Infected	OK	0	0.364833	inf	-nan	5e-05	0.0137059	yes	Overexpressed in infected	.
XLOC_037987	XLOC_037987	-	gi|526464097|ref|NC_021881.1|:1095645-1096715	Control	Infected	OK	0	0.317246	inf	-nan	5e-05	0.0137059	yes	Overexpressed in infected	.
XLOC_035291	XLOC_035291	ISCW025013	DS967099:2222-3912	Control	Infected	OK	6.4863	16.7782	1.37112	2.75168	0.0001	0.0216744	yes	Overexpressed in infected	.
XLOC_000059	XLOC_000059	ISCW015979	DS612682:61780-110560	Control	Infected	OK	1.34737	4.57153	1.76253	2.88987	0.0001	0.0216744	yes	Overexpressed in infected	.
XLOC_006003	XLOC_006003	-	DS670612:188-524	Control	Infected	OK	0	2.1898	inf	-nan	0.0001	0.0216744	yes	Overexpressed in infected	.
XLOC_000328	XLOC_000328	-	DS614425:1543-1736	Control	Infected	OK	0	16.3111	inf	-nan	0.0002	0.036549	yes	Overexpressed in infected	.
XLOC_037976	XLOC_037976	-	gi|526464097|ref|NC_021881.1|:418328-418826	Control	Infected	OK	0	1.00682	inf	-nan	0.0002	0.036549	yes	Overexpressed in infected	.
XLOC_010185	XLOC_010185	-	DS711266:880-1329	Control	Infected	OK	218.305	449.558	1.04216	2.56161	0.0003	0.0482069	yes	Overexpressed in infected	.
XLOC_020442	XLOC_020442	-	DS819156:28972-29941	Control	Infected	OK	0	5.4436	inf	-nan	0.0003	0.0482069	yes	Overexpressed in infected	.
XLOC_010788	XLOC_010788	-	DS716725:4911-5123	Control	Infected	OK	714.806	262.566	-1.44487	-2.81239	5e-05	0.0137059	yes	.	Underexpressed in infected
XLOC_006522	XLOC_006522	ISCW025181	DS674648:250187-306048	Control	Infected	OK	600.622	168.106	-1.83709	-3.94809	5e-05	0.0137059	yes	.	Underexpressed in infected
XLOC_009501	XLOC_009501	-	DS705623:9548-11545	Control	Infected	OK	587.204	145.663	-2.01123	-3.95471	5e-05	0.0137059	yes	.	Underexpressed in infected
XLOC_025864	XLOC_025864	-	DS870753:77655-79267	Control	Infected	OK	429.248	110.584	-1.95667	-4.13549	5e-05	0.0137059	yes	.	Underexpressed in infected
XLOC_025198	XLOC_025198	-	DS863513:851-1201	Control	Infected	OK	266.539	80.8526	-1.72098	-3.07296	5e-05	0.0137059	yes	.	Underexpressed in infected
XLOC_015151	XLOC_015151	-	DS761553:880-2074	Control	Infected	OK	359.352	76.3944	-2.23386	-3.56336	5e-05	0.0137059	yes	.	Underexpressed in infected
XLOC_009484	XLOC_009484	ISCW018182	DS705371:73342-84698	Control	Infected	OK	155.691	72.9973	-1.09277	-2.70806	5e-05	0.0137059	yes	.	Underexpressed in infected
XLOC_024828	XLOC_024828	ISCW020983	DS860238:1232-21745	Control	Infected	OK	164.188	52.8991	-1.63403	-3.57406	5e-05	0.0137059	yes	.	Underexpressed in infected
XLOC_000871	XLOC_000871	-	DS619556:59889-60113	Control	Infected	OK	250.001	49.6601	-2.33178	-3.565	5e-05	0.0137059	yes	.	Underexpressed in infected
XLOC_017181	XLOC_017181	-	DS783808:17610-24264	Control	Infected	OK	131.139	43.9265	-1.57793	-3.06264	5e-05	0.0137059	yes	.	Underexpressed in infected
XLOC_011433	XLOC_011433	-	DS723585:614-921	Control	Infected	OK	178.476	43.2692	-2.04432	-3.75345	5e-05	0.0137059	yes	.	Underexpressed in infected
XLOC_022579	XLOC_022579	ISCW008683	DS838808:231491-233065	Control	Infected	OK	125.408	40.6083	-1.62679	-3.02338	5e-05	0.0137059	yes	.	Underexpressed in infected
XLOC_032072	XLOC_032072	-	DS932841:1566-1798	Control	Infected	OK	158.494	28.5958	-2.47055	-3.53014	5e-05	0.0137059	yes	.	Underexpressed in infected
XLOC_001500	XLOC_001500	-	DS625979:163-439	Control	Infected	OK	99.8881	27.3801	-1.86718	-2.99021	5e-05	0.0137059	yes	.	Underexpressed in infected
XLOC_024603	XLOC_024603	ISCW010576	DS857698:119805-304454	Control	Infected	OK	58.9353	25.4713	-1.21026	-2.9177	5e-05	0.0137059	yes	.	Underexpressed in infected
XLOC_014921	XLOC_014921	-	DS758678:368734-369009	Control	Infected	OK	109.659	24.8718	-2.14044	-3.38658	5e-05	0.0137059	yes	.	Underexpressed in infected
XLOC_031230	XLOC_031230	-	DS924679:18774-26574	Control	Infected	OK	112.271	24.6525	-2.18718	-3.45822	5e-05	0.0137059	yes	.	Underexpressed in infected
XLOC_015003	XLOC_015003	-	DS759810:1192-1492	Control	Infected	OK	102.836	24.5362	-2.06736	-3.39085	5e-05	0.0137059	yes	.	Underexpressed in infected
XLOC_026572	XLOC_026572	-	DS878544:24854-190944	Control	Infected	OK	85.2558	24.408	-1.80445	-3.59961	5e-05	0.0137059	yes	.	Underexpressed in infected
XLOC_028007	XLOC_028007	-	DS892726:553529-556709	Control	Infected	OK	121.627	23.0309	-2.40082	-3.25093	5e-05	0.0137059	yes	.	Underexpressed in infected
XLOC_025249	XLOC_025249	ISCW021866,ISCW021867	DS864024:42969-77130	Control	Infected	OK	50.0807	21.3233	-1.23183	-3.04983	5e-05	0.0137059	yes	.	Underexpressed in infected
XLOC_010299	XLOC_010299	-	DS712091:0-871	Control	Infected	OK	59.6336	16.1291	-1.88646	-3.16655	5e-05	0.0137059	yes	.	Underexpressed in infected
XLOC_018573	XLOC_018573	ISCW019715	DS799036:130782-135076	Control	Infected	OK	51.0213	15.8972	-1.68233	-2.98932	5e-05	0.0137059	yes	.	Underexpressed in infected
XLOC_005523	XLOC_005523	-	DS664541:90681-90976	Control	Infected	OK	64.1322	14.5549	-2.13955	-3.12394	5e-05	0.0137059	yes	.	Underexpressed in infected
XLOC_014584	XLOC_014584	ISCW024323	DS755473:220-1510	Control	Infected	OK	38.5268	11.3717	-1.76041	-3.15238	5e-05	0.0137059	yes	.	Underexpressed in infected
XLOC_012707	XLOC_012707	ISCW018604	DS737013:111484-130127	Control	Infected	OK	30.688	10.6364	-1.52866	-2.89971	5e-05	0.0137059	yes	.	Underexpressed in infected
XLOC_027891	XLOC_027891	ISCW022617	DS891953:0-37853	Control	Infected	OK	39.8224	10.1116	-1.97757	-3.56622	5e-05	0.0137059	yes	.	Underexpressed in infected
XLOC_018402	XLOC_018402	-	DS796873:313175-330669	Control	Infected	OK	26.3533	9.80913	-1.42578	-2.91563	5e-05	0.0137059	yes	.	Underexpressed in infected
XLOC_030873	XLOC_030873	ISCW022141	DS921828:9503-121008	Control	Infected	OK	30.8442	8.69701	-1.82641	-3.37784	5e-05	0.0137059	yes	.	Underexpressed in infected
XLOC_003152	XLOC_003152	ISCW001372	DS642280:12049-65456	Control	Infected	OK	24.8915	8.35764	-1.57449	-3.10171	5e-05	0.0137059	yes	.	Underexpressed in infected
XLOC_031417	XLOC_031417	-	DS926264:604501-611143	Control	Infected	OK	27.0488	7.91928	-1.77212	-2.68854	5e-05	0.0137059	yes	.	Underexpressed in infected
XLOC_007333	XLOC_007333	ISCW017029,ISCW017030,ISCW017031	DS683706:15481-352284	Control	Infected	OK	19.42	7.86268	-1.30445	-2.87582	5e-05	0.0137059	yes	.	Underexpressed in infected
XLOC_002499	XLOC_002499	-	DS636620:32973-40833	Control	Infected	OK	28.4809	7.83753	-1.86152	-3.20261	5e-05	0.0137059	yes	.	Underexpressed in infected
XLOC_000618	XLOC_000618	-	DS616928:413092-413470	Control	Infected	OK	39.4619	7.07698	-2.47925	-3.59023	5e-05	0.0137059	yes	.	Underexpressed in infected
XLOC_012472	XLOC_012472	-	DS734673:591563-648156	Control	Infected	OK	18.1922	6.03961	-1.59079	-2.91847	5e-05	0.0137059	yes	.	Underexpressed in infected
XLOC_008540	XLOC_008540	ISCW004877	DS695252:156282-156819	Control	Infected	OK	28.98	5.80715	-2.31916	-3.68759	5e-05	0.0137059	yes	.	Underexpressed in infected
XLOC_000558	XLOC_000558	ISCW000326	DS616898:229715-241553	Control	Infected	OK	14.134	5.42967	-1.38023	-2.75966	5e-05	0.0137059	yes	.	Underexpressed in infected
XLOC_005710	XLOC_005710	ISCW003143,ISCW003147	DS667471:37679-114611	Control	Infected	OK	12.2886	5.10015	-1.26871	-2.90353	5e-05	0.0137059	yes	.	Underexpressed in infected
XLOC_017067	XLOC_017067	-	DS782065:80768-81218	Control	Infected	OK	24.0792	5.05901	-2.25086	-3.26918	5e-05	0.0137059	yes	.	Underexpressed in infected
XLOC_029828	XLOC_029828	ISCW012607	DS910819:21344-33306	Control	Infected	OK	21.9409	4.65842	-2.23571	-3.02423	5e-05	0.0137059	yes	.	Underexpressed in infected
XLOC_019491	XLOC_019491	ISCW019298	DS809877:475460-504313	Control	Infected	OK	13.8164	4.48917	-1.62186	-3.04832	5e-05	0.0137059	yes	.	Underexpressed in infected
XLOC_035604	XLOC_035604	ISCW014245	DS969838:5278-205064	Control	Infected	OK	15.5405	4.1756	-1.89598	-3.01373	5e-05	0.0137059	yes	.	Underexpressed in infected
XLOC_033062	XLOC_033062	ISCW014242	DS944008:11424-83799	Control	Infected	OK	11.5313	4.06927	-1.50271	-3.01753	5e-05	0.0137059	yes	.	Underexpressed in infected
XLOC_007533	XLOC_007533	-	DS685489:76-593	Control	Infected	OK	16.6704	3.74688	-2.15353	-3.05667	5e-05	0.0137059	yes	.	Underexpressed in infected
XLOC_014912	XLOC_014912	ISCW005596	DS758678:68268-367929	Control	Infected	OK	12.6967	3.62909	-1.80677	-3.69497	5e-05	0.0137059	yes	.	Underexpressed in infected
XLOC_014362	XLOC_014362	-	DS753583:210434-235038	Control	Infected	OK	8.89783	2.58804	-1.78159	-3.28109	5e-05	0.0137059	yes	.	Underexpressed in infected
XLOC_013582	XLOC_013582	ISCW018979	DS746464:203515-218637	Control	Infected	OK	10.0055	2.53936	-1.97825	-3.6952	5e-05	0.0137059	yes	.	Underexpressed in infected
XLOC_033806	XLOC_033806	-	DS951237:424-4289	Control	Infected	OK	12.6577	2.50312	-2.33822	-3.46988	5e-05	0.0137059	yes	.	Underexpressed in infected
XLOC_014053	XLOC_014053	ISCW006727	DS749874:10491-17403	Control	Infected	OK	12.5639	2.32384	-2.4347	-4.03935	5e-05	0.0137059	yes	.	Underexpressed in infected
XLOC_029954	XLOC_029954	-	DS911695:22697-23468	Control	Infected	OK	10.4783	2.24403	-2.22324	-3.16884	5e-05	0.0137059	yes	.	Underexpressed in infected
XLOC_018627	XLOC_018627	-	DS799570:185990-207302	Control	Infected	OK	7.2148	2.11638	-1.76936	-3.05459	5e-05	0.0137059	yes	.	Underexpressed in infected
XLOC_031218	XLOC_031218	ISCW012620	DS924515:414-10311	Control	Infected	OK	6.561	1.78707	-1.87632	-3.13637	5e-05	0.0137059	yes	.	Underexpressed in infected
XLOC_003821	XLOC_003821	ISCW001148	DS648558:4532-5479	Control	Infected	OK	9.31502	1.63106	-2.51375	-2.09875	5e-05	0.0137059	yes	.	Underexpressed in infected
XLOC_006880	XLOC_006880	-	DS678602:15643-17551	Control	Infected	OK	6.67993	1.57799	-2.08175	-3.47182	5e-05	0.0137059	yes	.	Underexpressed in infected
XLOC_000880	XLOC_000880	-	DS619667:59132-180041	Control	Infected	OK	1.82303	0	-inf	-nan	5e-05	0.0137059	yes	.	Underexpressed in infected
XLOC_002075	XLOC_002075	-	DS632062:64-510	Control	Infected	OK	1.46533	0	-inf	-nan	5e-05	0.0137059	yes	.	Underexpressed in infected
XLOC_004358	XLOC_004358	-	DS653595:222-939	Control	Infected	OK	138.587	0	-inf	-nan	5e-05	0.0137059	yes	.	Underexpressed in infected
XLOC_006577	XLOC_006577	-	DS674916:34552-51367	Control	Infected	OK	3.36169	0	-inf	-nan	5e-05	0.0137059	yes	.	Underexpressed in infected
XLOC_010712	XLOC_010712	-	DS715902:435-685	Control	Infected	OK	6.78421	0	-inf	-nan	5e-05	0.0137059	yes	.	Underexpressed in infected
XLOC_018470	XLOC_018470	-	DS797987:1286-1429	Control	Infected	OK	92.0641	0	-inf	-nan	5e-05	0.0137059	yes	.	Underexpressed in infected
XLOC_031580	XLOC_031580	-	DS928054:787-974	Control	Infected	OK	22.0526	0	-inf	-nan	5e-05	0.0137059	yes	.	Underexpressed in infected
XLOC_036541	XLOC_036541	-	DS979674:682-888	Control	Infected	OK	13.9423	0	-inf	-nan	5e-05	0.0137059	yes	.	Underexpressed in infected
XLOC_003125	XLOC_003125	ISCW016325	DS642248:913932-935608	Control	Infected	OK	0.382666	0	-inf	-nan	5e-05	0.0137059	yes	.	Underexpressed in infected
XLOC_007161	XLOC_007161	ISCW016949	DS682082:169940-192166	Control	Infected	OK	2.96917	0	-inf	-nan	5e-05	0.0137059	yes	.	Underexpressed in infected
XLOC_003588	XLOC_003588	-	DS646372:7833-7982	Control	Infected	OK	1997.67	520.434	-1.94053	-3.26884	0.0001	0.0216744	yes	.	Underexpressed in infected
XLOC_014348	XLOC_014348	-	DS753544:3838-4065	Control	Infected	OK	590.605	206.461	-1.51633	-2.94214	0.0001	0.0216744	yes	.	Underexpressed in infected
XLOC_024607	XLOC_024607	-	DS857724:10688-10866	Control	Infected	OK	487.917	114.407	-2.09246	-3.13762	0.0001	0.0216744	yes	.	Underexpressed in infected
XLOC_024829	XLOC_024829	-	DS860238:21851-28328	Control	Infected	OK	172.407	75.3152	-1.1948	-3.09426	0.0001	0.0216744	yes	.	Underexpressed in infected
XLOC_028187	XLOC_028187	ISCW022320,ISCW022321	DS894858:14001-96423	Control	Infected	OK	54.4521	22.6429	-1.26593	-2.77781	0.0001	0.0216744	yes	.	Underexpressed in infected
XLOC_003282	XLOC_003282	ISCW016565	DS643486:60509-108181	Control	Infected	OK	41.7659	19.1204	-1.12722	-2.59551	0.0001	0.0216744	yes	.	Underexpressed in infected
XLOC_017062	XLOC_017062	-	DS782065:76962-77437	Control	Infected	OK	25.5219	7.15717	-1.83427	-2.91163	0.0001	0.0216744	yes	.	Underexpressed in infected
XLOC_014054	XLOC_014054	ISCW006728	DS749874:44485-68430	Control	Infected	OK	17.2686	5.01423	-1.78405	-3.16044	0.0001	0.0216744	yes	.	Underexpressed in infected
XLOC_012211	XLOC_012211	-	DS731618:91819-213168	Control	Infected	OK	23.5621	4.72403	-2.31838	-3.2842	0.0001	0.0216744	yes	.	Underexpressed in infected
XLOC_013581	XLOC_013581	-	DS746464:195368-199738	Control	Infected	OK	14.4837	4.62242	-1.64771	-3.07432	0.0001	0.0216744	yes	.	Underexpressed in infected
XLOC_018374	XLOC_018374	ISCW007734	DS796666:16845-51667	Control	Infected	OK	15.173	4.40561	-1.78409	-2.93193	0.0001	0.0216744	yes	.	Underexpressed in infected
XLOC_011378	XLOC_011378	-	DS722680:29835-30276	Control	Infected	OK	19.2466	4.00844	-2.26349	-3.02872	0.0001	0.0216744	yes	.	Underexpressed in infected
XLOC_010129	XLOC_010129	-	DS710581:143938-160694	Control	Infected	OK	10.1271	3.2145	-1.65556	-2.96635	0.0001	0.0216744	yes	.	Underexpressed in infected
XLOC_016422	XLOC_016422	-	DS775781:58422-79678	Control	Infected	OK	11.7749	3.00844	-1.96863	-3.04833	0.0001	0.0216744	yes	.	Underexpressed in infected
XLOC_029519	XLOC_029519	ISCW012675	DS907929:111768-175766	Control	Infected	OK	7.68946	2.98075	-1.3672	-2.90337	0.0001	0.0216744	yes	.	Underexpressed in infected
XLOC_022028	XLOC_022028	ISCW009241	DS834001:11406-106052	Control	Infected	OK	6.42673	2.20488	-1.54338	-2.97606	0.0001	0.0216744	yes	.	Underexpressed in infected
XLOC_018732	XLOC_018732	ISCW007572	DS800560:7228-57200	Control	Infected	OK	3.08771	0.912145	-1.7592	-2.98642	0.0001	0.0216744	yes	.	Underexpressed in infected
XLOC_024067	XLOC_024067	-	DS853155:147027-201697	Control	Infected	OK	2.16993	0.614342	-1.82054	-2.87544	0.0001	0.0216744	yes	.	Underexpressed in infected
XLOC_013877	XLOC_013877	-	DS749101:3826-4189	Control	Infected	OK	2.12249	0	-inf	-nan	0.0001	0.0216744	yes	.	Underexpressed in infected
XLOC_017156	XLOC_017156	-	DS783406:136-403	Control	Infected	OK	6.24351	0	-inf	-nan	0.0001	0.0216744	yes	.	Underexpressed in infected
XLOC_019917	XLOC_019917	-	DS813968:14-125	Control	Infected	OK	1932.15	0	-inf	-nan	0.0001	0.0216744	yes	.	Underexpressed in infected
XLOC_023375	XLOC_023375	-	DS847041:569-684	Control	Infected	OK	804.308	0	-inf	-nan	0.0001	0.0216744	yes	.	Underexpressed in infected
XLOC_025066	XLOC_025066	-	DS862444:326-483	Control	Infected	OK	80.2303	0	-inf	-nan	0.0001	0.0216744	yes	.	Underexpressed in infected
XLOC_025280	XLOC_025280	-	DS864397:378384-378585	Control	Infected	OK	16.3632	0	-inf	-nan	0.0001	0.0216744	yes	.	Underexpressed in infected
XLOC_026742	XLOC_026742	-	DS880558:739-1463	Control	Infected	OK	873.231	125.371	-2.80016	-3.4905	0.00015	0.0297447	yes	.	Underexpressed in infected
XLOC_032116	XLOC_032116	-	DS933322:300-599	Control	Infected	OK	110.513	34.2574	-1.68973	-2.83427	0.00015	0.0297447	yes	.	Underexpressed in infected
XLOC_005858	XLOC_005858	-	DS669020:10099-12036	Control	Infected	OK	107.105	25.8346	-2.05165	-3.31867	0.00015	0.0297447	yes	.	Underexpressed in infected
XLOC_011221	XLOC_011221	-	DS721190:363-669	Control	Infected	OK	69.2708	19.3009	-1.84358	-2.85636	0.00015	0.0297447	yes	.	Underexpressed in infected
XLOC_031141	XLOC_031141	-	DS923918:79973-91728	Control	Infected	OK	42.3793	17.6255	-1.2657	-2.67034	0.00015	0.0297447	yes	.	Underexpressed in infected
XLOC_034546	XLOC_034546	ISCW023649	DS959765:324551-339377	Control	Infected	OK	39.4444	16.5051	-1.25691	-2.77928	0.00015	0.0297447	yes	.	Underexpressed in infected
XLOC_033647	XLOC_033647	ISCW013564	DS949473:39597-41868	Control	Infected	OK	48.9805	13.469	-1.86257	-2.68567	0.00015	0.0297447	yes	.	Underexpressed in infected
XLOC_032881	XLOC_032881	ISCW023752	DS942037:67292-84013	Control	Infected	OK	11.244	3.7846	-1.57095	-2.7525	0.00015	0.0297447	yes	.	Underexpressed in infected
XLOC_029395	XLOC_029395	ISCW013378	DS906490:46369-76465	Control	Infected	OK	10.2174	3.62233	-1.49603	-3.01928	0.00015	0.0297447	yes	.	Underexpressed in infected
XLOC_032633	XLOC_032633	ISCW014885	DS939631:88856-121714	Control	Infected	OK	10.3765	3.39662	-1.61115	-3.01159	0.00015	0.0297447	yes	.	Underexpressed in infected
XLOC_010649	XLOC_010649	ISCW018415	DS715200:270497-305265	Control	Infected	OK	5.68166	2.21882	-1.35652	-2.73841	0.00015	0.0297447	yes	.	Underexpressed in infected
XLOC_019396	XLOC_019396	-	DS808852:81029-138105	Control	Infected	OK	5.59944	2.09371	-1.41922	-2.66846	0.00015	0.0297447	yes	.	Underexpressed in infected
XLOC_019015	XLOC_019015	-	DS804235:5018-5210	Control	Infected	OK	366.14	112.866	-1.69778	-2.72601	0.0002	0.036549	yes	.	Underexpressed in infected
XLOC_000632	XLOC_000632	-	DS617071:170-464	Control	Infected	OK	200.771	68.5781	-1.54973	-2.91675	0.0002	0.036549	yes	.	Underexpressed in infected
XLOC_034165	XLOC_034165	ISCW014339	DS954979:134447-154721	Control	Infected	OK	18.2482	7.19899	-1.34188	-2.84708	0.0002	0.036549	yes	.	Underexpressed in infected
XLOC_000688	XLOC_000688	ISCW001013	DS617909:7297-8049	Control	Infected	OK	26.0659	6.96241	-1.90451	-2.95261	0.0002	0.036549	yes	.	Underexpressed in infected
XLOC_002947	XLOC_002947	ISCW016446	DS640379:35970-71400	Control	Infected	OK	13.1768	5.96634	-1.14308	-2.55744	0.0002	0.036549	yes	.	Underexpressed in infected
XLOC_029098	XLOC_029098	-	DS903676:490981-492451	Control	Infected	OK	14.5837	5.40985	-1.43069	-2.70275	0.0002	0.036549	yes	.	Underexpressed in infected
XLOC_031623	XLOC_031623	ISCW021977	DS928434:316898-339184	Control	Infected	OK	11.5444	5.03468	-1.19723	-2.60007	0.0002	0.036549	yes	.	Underexpressed in infected
XLOC_011906	XLOC_011906	-	DS728167:8500-9044	Control	Infected	OK	19.7343	4.96336	-1.99132	-2.98322	0.0002	0.036549	yes	.	Underexpressed in infected
XLOC_034183	XLOC_034183	ISCW014078	DS955284:1351-30501	Control	Infected	OK	14.6375	4.64075	-1.65724	-2.77005	0.0002	0.036549	yes	.	Underexpressed in infected
XLOC_009857	XLOC_009857	ISCW004151	DS708596:228517-265528	Control	Infected	OK	2.71454	0.897042	-1.59746	-2.79294	0.0002	0.036549	yes	.	Underexpressed in infected
XLOC_025980	XLOC_025980	ISCW011127	DS872016:185678-186011	Control	Infected	OK	2101	974.843	-1.10783	-2.85379	0.00025	0.0423636	yes	.	Underexpressed in infected
XLOC_005339	XLOC_005339	ISCW002538	DS662892:22347-133893	Control	Infected	OK	378.461	190.125	-0.993195	-2.50218	0.00025	0.0423636	yes	.	Underexpressed in infected
XLOC_017225	XLOC_017225	-	DS784194:2467-2944	Control	Infected	OK	309.889	95.1533	-1.70343	-2.84598	0.00025	0.0423636	yes	.	Underexpressed in infected
XLOC_002740	XLOC_002740	-	DS638484:10529-10894	Control	Infected	OK	198.863	77.9358	-1.35141	-2.80263	0.00025	0.0423636	yes	.	Underexpressed in infected
XLOC_030851	XLOC_030851	-	DS921506:411518-411837	Control	Infected	OK	61.372	17.1226	-1.84168	-2.84696	0.00025	0.0423636	yes	.	Underexpressed in infected
XLOC_018401	XLOC_018401	-	DS796873:301647-309294	Control	Infected	OK	35.9827	14.3687	-1.32438	-2.43891	0.00025	0.0423636	yes	.	Underexpressed in infected
XLOC_018800	XLOC_018800	-	DS801276:31-785	Control	Infected	OK	54.9569	13.6893	-2.00526	-3.11546	0.00025	0.0423636	yes	.	Underexpressed in infected
XLOC_012708	XLOC_012708	-	DS737013:133696-140525	Control	Infected	OK	68.3009	12.1279	-2.49358	-3.30436	0.00025	0.0423636	yes	.	Underexpressed in infected
XLOC_016840	XLOC_016840	ISCW007077	DS779597:23137-71077	Control	Infected	OK	21.2906	7.88454	-1.43312	-2.73013	0.00025	0.0423636	yes	.	Underexpressed in infected
XLOC_013851	XLOC_013851	ISCW006658	DS748934:2507-79173	Control	Infected	OK	7.08778	2.28032	-1.63609	-2.75358	0.00025	0.0423636	yes	.	Underexpressed in infected
XLOC_003189	XLOC_003189	ISCW000685	DS642830:92208-127095	Control	Infected	OK	5.15765	1.77246	-1.54096	-3.01218	0.00025	0.0423636	yes	.	Underexpressed in infected
XLOC_034202	XLOC_034202	ISCW023475	DS955679:330392-338381	Control	Infected	OK	4.6339	1.1951	-1.9551	-2.78195	0.00025	0.0423636	yes	.	Underexpressed in infected
XLOC_011923	XLOC_011923	-	DS728517:23-1136	Control	Infected	OK	62.1075	28.7644	-1.11048	-2.53507	0.0003	0.0482069	yes	.	Underexpressed in infected
XLOC_010500	XLOC_010500	-	DS714198:0-1168	Control	Infected	OK	24.5517	10.2346	-1.26237	-2.51686	0.0003	0.0482069	yes	.	Underexpressed in infected
XLOC_005205	XLOC_005205	-	DS661774:57155-58759	Control	Infected	OK	15.6578	4.46112	-1.8114	-2.78814	0.0003	0.0482069	yes	.	Underexpressed in infected
XLOC_018527	XLOC_018527	-	DS798315:49651-50302	Control	Infected	OK	13.5811	4.09299	-1.73038	-2.64686	0.0003	0.0482069	yes	.	Underexpressed in infected
XLOC_024941	XLOC_024941	-	DS861322:230028-230417	Control	Infected	OK	22.0402	3.20516	-2.78167	-3.35173	0.0003	0.0482069	yes	.	Underexpressed in infected
XLOC_021749	XLOC_021749	ISCW020203	DS831757:168443-196806	Control	Infected	OK	7.36535	2.07248	-1.82939	-2.8677	0.0003	0.0482069	yes	.	Underexpressed in infected
XLOC_033601	XLOC_033601	ISCW023402	DS949082:166293-194088	Control	Infected	OK	4.72292	1.4382	-1.71542	-2.64671	0.0003	0.0482069	yes	.	Underexpressed in infected

## Sheet: Column description
Column description
test_id
gene_id
gene	Identifier for the Ixodes scapuaris sequence (GenBank accession)
locus
sample_1	Control uninfected
sample_2	A. phagocytophilum-infected
status
value_1	Expression in uninfected tick cells in number of reads (average of two biological replicates)
value_2	Expression in infected tick cells in number of reads (average of two biological replicates)
log2(fold_change)	Differential expression (infected to uninfected log2-fold change thershold)
test_stat
p_value	pValue threshold
q_value	qValue threshold
