# Supplementary material for: Tissue-Specific Signatures in the Transcriptional Response to Anaplasma phagocytophilum Infection of Ixodes scapularis and Ixodes ricinus Tick Cell Lines
Source: Front Cell Infect Microbiol. 2016 Feb 10;6:20. doi: 10.3389/fcimb.2016.00020 (PMC4748044; doi:10.3389/fcimb.2016.00020)
Supplement: Supplementary Table 4 — Transcriptomics results for I. ricinus IRECTVM20 cells. xlsx. [file Table4.XLS]

## Sheet: I. ricinus transcriptomics data
test_id	gene_id	gene	locus	sample_1	sample_2	status	value_1	value_2	log2(fold_change)	test_stat	p_value	q_value	significant	Annotation
XLOC_000001	XLOC_000001	-	DS611898:199317-199653	q1	q2	NOTEST	0	0	0	0	1	1	no	NO MATCH
XLOC_000002	XLOC_000002	-	DS611898:251856-253734	q1	q2	NOTEST	0	0	0	0	1	1	no	NO MATCH
XLOC_000003	XLOC_000003	-	DS611898:266216-269332	q1	q2	NOTEST	0	0	0	0	1	1	no	NO MATCH
XLOC_000004	XLOC_000004	-	DS611898:282087-286520	q1	q2	NOTEST	0	0	0	0	1	1	no	NO MATCH
XLOC_000005	XLOC_000005	-	DS611898:302488-305025	q1	q2	NOTEST	0	0	0	0	1	1	no	NO MATCH
XLOC_000006	XLOC_000006	-	DS611898:327244-341729	q1	q2	NOTEST	0	0	0	0	1	1	no	NO MATCH
XLOC_000007	XLOC_000007	-	DS611898:7239-168172	q1	q2	NOTEST	0	0.00448067	inf	0	1	1	no	NO MATCH
XLOC_000008	XLOC_000008	-	DS611898:294306-300120	q1	q2	NOTEST	0	0	0	0	1	1	no	NO MATCH
XLOC_000009	XLOC_000009	-	DS611898:327244-341729	q1	q2	NOTEST	0	0.0512314	inf	0	1	1	no	NO MATCH
XLOC_000010	XLOC_000010	-	DS611898:365325-366808	q1	q2	NOTEST	0	0	0	0	1	1	no	NO MATCH
XLOC_000011	XLOC_000011	-	DS612046:9532-10348	q1	q2	OK	31.9502	30.4275	-0.0704516	-0.104814	0.8714	0.954626	no	NO MATCH
XLOC_000012	XLOC_000012	-	DS612089:15932-22899	q1	q2	NOTEST	0	0	0	0	1	1	no	NO MATCH
XLOC_000013	XLOC_000013	-	DS612239:118230-118545	q1	q2	NOTEST	0	0	0	0	1	1	no	NO MATCH
XLOC_000014	XLOC_000014	-	DS612239:81308-85859	q1	q2	NOTEST	0	0	0	0	1	1	no	NO MATCH
XLOC_000015	XLOC_000015	-	DS612308:5675-5840	q1	q2	NOTEST	0	0	0	0	1	1	no	NO MATCH
XLOC_000016	XLOC_000016	-	DS612308:583-1890	q1	q2	NOTEST	20.9945	10.9725	-0.936125	0	1	1	no	NO MATCH
XLOC_000017	XLOC_000017	-	DS612308:15984-17064	q1	q2	OK	108.185	57.3734	-0.915049	-0.875172	0.1912	0.517271	no	NO MATCH
XLOC_000018	XLOC_000018	-	DS612357:30134-31942	q1	q2	NOTEST	1.47373	1.23541	-0.254481	0	1	1	no	NO MATCH
XLOC_000019	XLOC_000019	-	DS612357:41468-51462	q1	q2	OK	14.401	8.52876	-0.755762	-0.653814	0.35105	0.651959	no	NO MATCH
XLOC_000020	XLOC_000020	-	DS612357:17141-29702	q1	q2	NOTEST	4.56768	0.724337	-2.65673	0	1	1	no	NO MATCH
XLOC_000021	XLOC_000021	-	DS612374:20700-60194	q1	q2	NOTEST	0	0	0	0	1	1	no	NO MATCH
XLOC_000022	XLOC_000022	-	DS612409:11657-51989	q1	q2	NOTEST	0	0.497056	inf	0	1	1	no	NO MATCH
XLOC_000023	XLOC_000023	-	DS612508:3751-4822	q1	q2	NOTEST	0	0	0	0	1	1	no	NO MATCH
XLOC_000024	XLOC_000024	-	DS612579:166-8195	q1	q2	NOTEST	4.36567	0	#NAME?	0	1	1	no	NO MATCH
XLOC_000025	XLOC_000025	-	DS612579:26459-33552	q1	q2	NOTEST	0	0	0	0	1	1	no	NO MATCH
XLOC_000026	XLOC_000026	-	DS612599:454-43362	q1	q2	NOTEST	0	0	0	0	1	1	no	NO MATCH
XLOC_000027	XLOC_000027	-	DS612599:454-43362	q1	q2	NOTEST	0	0	0	0	1	1	no	NO MATCH
XLOC_000028	XLOC_000028	-	DS612599:141121-141454	q1	q2	NOTEST	0	0	0	0	1	1	no	NO MATCH
XLOC_000029	XLOC_000029	-	DS612648:10007-11010	q1	q2	NOTEST	0	0	0	0	1	1	no	NO MATCH
XLOC_000030	XLOC_000030	-	DS612648:102288-103529	q1	q2	NOTEST	6.86497	3.1451	-1.12615	0	1	1	no	NO MATCH
XLOC_000031	XLOC_000031	-	DS612648:107681-116286	q1	q2	NOTEST	1.55583	2.26505	0.541857	0	1	1	no	NO MATCH
XLOC_000032	XLOC_000032	-	DS612648:118763-138609	q1	q2	OK	18.0049	20.4908	0.18659	0.261574	0.7166	0.882067	no	NO MATCH
XLOC_000033	XLOC_000033	-	DS612679:70024-70648	q1	q2	NOTEST	0	0	0	0	1	1	no	NO MATCH
XLOC_000034	XLOC_000034	-	DS612682:100978-109292	q1	q2	NOTEST	0	0	0	0	1	1	no	NO MATCH
XLOC_000035	XLOC_000035	-	DS612682:34528-36769	q1	q2	NOTEST	0	0	0	0	1	1	no	NO MATCH
XLOC_000036	XLOC_000036	-	DS612682:133658-143532	q1	q2	NOTEST	2.48301	0.546427	-2.18399	0	1	1	no	NO MATCH
XLOC_000037	XLOC_000037	-	DS612682:208980-240639	q1	q2	OK	12.4809	37.2933	1.57919	3.16631	5e-05	0.00264511	yes	>ISCW015978-RA cement protein, putative|protein_coding|DS612682:34529-36769:-1|gene:ISCW015978::>ISCW015979-RA conserved hypothetical protein|protein_coding|DS612682:100979-109292:1|gene:ISCW015979::>ISCW015981-RA conserved hypothetical protein|protein_coding|DS612682:133659-143532:-1|gene:ISCW015981::>ISCW015982-RA aldehyde dehydrogenase, putative|protein_coding|DS612682:208981-240639:-1|gene:IS…
XLOC_000038	XLOC_000038	-	DS612708:28217-33453	q1	q2	OK	63.6313	53.4106	-0.252612	-0.382249	0.5764	0.808222	no	NO MATCH
XLOC_000039	XLOC_000039	-	DS612708:7760-23360	q1	q2	OK	118.252	189.873	0.683171	1.50622	0.0334	0.227036	no	NO MATCH
XLOC_000040	XLOC_000040	-	DS612784:10287-17451	q1	q2	NOTEST	0	0	0	0	1	1	no	NO MATCH
XLOC_000041	XLOC_000041	-	DS612798:8997-18771	q1	q2	NOTEST	2.42195	0.581872	-2.0574	0	1	1	no	NO MATCH
XLOC_000042	XLOC_000042	-	DS612847:51313-71558	q1	q2	NOTEST	0	0	0	0	1	1	no	NO MATCH
XLOC_000043	XLOC_000043	-	DS612847:81094-89197	q1	q2	NOTEST	0.0989797	0.0913449	-0.115808	0	1	1	no	NO MATCH
XLOC_000044	XLOC_000044	-	DS612847:142861-143579	q1	q2	NOTEST	5.41233	5.94276	0.134884	0	1	1	no	NO MATCH
XLOC_000045	XLOC_000045	-	DS612847:269616-280135	q1	q2	NOTEST	0	0	0	0	1	1	no	NO MATCH
XLOC_000046	XLOC_000046	-	DS612847:367140-369410	q1	q2	NOTEST	12.7786	4.5638	-1.48542	0	1	1	no	NO MATCH
XLOC_000047	XLOC_000047	-	DS612847:735425-738116	q1	q2	OK	52.2588	46.5676	-0.166347	-0.185028	0.78895	0.919717	no	NO MATCH
XLOC_000048	XLOC_000048	-	DS612847:866167-873610	q1	q2	OK	23.9431	30.9263	0.369227	0.486134	0.49405	0.759731	no	NO MATCH
XLOC_000049	XLOC_000049	-	DS612847:885550-898259	q1	q2	NOTEST	5.46202	5.5782	0.0303648	0	1	1	no	NO MATCH
XLOC_000050	XLOC_000050	-	DS612847:918450-945989	q1	q2	NOTEST	1.434	0.0193419	-6.21218	0	1	1	no	NO MATCH
XLOC_000051	XLOC_000051	-	DS612847:1190671-1191875	q1	q2	NOTEST	0.588713	4.71026	3.00017	0	1	1	no	NO MATCH
XLOC_000052	XLOC_000052	-	DS612847:1238713-1256448	q1	q2	NOTEST	2.02702	2.94353	0.538187	0	1	1	no	NO MATCH
XLOC_000053	XLOC_000053	-	DS612847:1259894-1269831	q1	q2	NOTEST	1.06692	0.0890188	-3.5832	0	1	1	no	NO MATCH
XLOC_000054	XLOC_000054	-	DS612847:1285468-1310856	q1	q2	NOTEST	4.96136	2.79382	-0.8285	0	1	1	no	NO MATCH
XLOC_000055	XLOC_000055	-	DS612847:1326776-1327304	q1	q2	NOTEST	9.61346	8.73382	-0.138442	0	1	1	no	NO MATCH
XLOC_000056	XLOC_000056	-	DS612847:1329485-1332560	q1	q2	NOTEST	7.83863	10.7821	0.459959	0	1	1	no	NO MATCH
XLOC_000057	XLOC_000057	-	DS612847:1352153-1364570	q1	q2	OK	33.554	13.6543	-1.29712	-1.35607	0.069	0.325726	no	NO MATCH
XLOC_000058	XLOC_000058	-	DS612847:1366059-1367414	q1	q2	OK	9.24523	18.383	0.991594	1.32102	0.07905	0.348083	no	NO MATCH
XLOC_000059	XLOC_000059	-	DS612847:1394646-1395672	q1	q2	NOTEST	5.51139	2.49266	-1.14473	0	1	1	no	NO MATCH
XLOC_000060	XLOC_000060	-	DS612847:1462922-1470806	q1	q2	NOTEST	16.129	0.300388	-5.74668	0	1	1	no	NO MATCH
XLOC_000061	XLOC_000061	-	DS612847:1484460-1485648	q1	q2	OK	29.717	31.7051	0.0934233	0.161528	0.818	0.930841	no	NO MATCH
XLOC_000062	XLOC_000062	-	DS612847:1499534-1511072	q1	q2	NOTEST	0.351542	0.481653	0.454296	0	1	1	no	NO MATCH
XLOC_000063	XLOC_000063	-	DS612847:1537538-1543438	q1	q2	OK	47.1033	42.7932	-0.138447	-0.174235	0.80205	0.924753	no	NO MATCH
XLOC_000064	XLOC_000064	-	DS612847:1561358-1575188	q1	q2	OK	14.8312	18.915	0.350894	0.540967	0.4363	0.720719	no	NO MATCH
XLOC_000065	XLOC_000065	-	DS612847:1592308-1595609	q1	q2	NOTEST	0	0	0	0	1	1	no	NO MATCH
XLOC_000066	XLOC_000066	-	DS612847:1601206-1622571	q1	q2	OK	168.162	76.211	-1.14178	-1.64255	0.0308	0.219157	no	NO MATCH
XLOC_000067	XLOC_000067	-	DS612847:1624189-1625820	q1	q2	NOTEST	9.1139	9.99075	0.132525	0	1	1	no	NO MATCH
XLOC_000068	XLOC_000068	-	DS612847:443-13656	q1	q2	NOTEST	0	0	0	0	1	1	no	NO MATCH
XLOC_000069	XLOC_000069	-	DS612847:19707-48586	q1	q2	NOTEST	0.889159	0.938034	0.0771993	0	1	1	no	NO MATCH
XLOC_000070	XLOC_000070	-	DS612847:326390-330290	q1	q2	OK	55.0644	55.862	0.0207474	0.0401799	0.9555	0.978829	no	NO MATCH
XLOC_000071	XLOC_000071	-	DS612847:483919-507384	q1	q2	NOTEST	0	0.448163	inf	0	1	1	no	NO MATCH
XLOC_000072	XLOC_000072	-	DS612847:712581-734921	q1	q2	OK	67.9339	42.0446	-0.692211	-1.30395	0.0673	0.322391	no	NO MATCH
XLOC_000073	XLOC_000073	-	DS612847:744125-744788	q1	q2	OK	3.80116	17.975	2.24148	0.920665	0.27635	0.594868	no	NO MATCH
XLOC_000074	XLOC_000074	-	DS612847:759925-779575	q1	q2	OK	11.6318	22.9241	0.978788	1.46617	0.0454	0.26305	no	NO MATCH
XLOC_000075	XLOC_000075	-	DS612847:842784-843414	q1	q2	OK	39.1919	32.7902	-0.257291	-0.348203	0.6234	0.837355	no	NO MATCH
XLOC_000076	XLOC_000076	-	DS612847:846452-860576	q1	q2	NOTEST	3.35163	5.19213	0.631462	0	1	1	no	NO MATCH
XLOC_000077	XLOC_000077	-	DS612847:905608-917703	q1	q2	OK	30.2995	20.1035	-0.591848	-1.3719	0.05335	0.285335	no	NO MATCH
XLOC_000078	XLOC_000078	-	DS612847:947340-969249	q1	q2	NOTEST	5.12128	10.1855	0.991933	0	1	1	no	NO MATCH
XLOC_000079	XLOC_000079	-	DS612847:999120-1031184	q1	q2	NOTEST	2.72332	7.61063	1.48265	0	1	1	no	NO MATCH
XLOC_000080	XLOC_000080	-	DS612847:1035426-1042332	q1	q2	NOTEST	2.39638	1.36395	-0.813066	0	1	1	no	NO MATCH
XLOC_000081	XLOC_000081	-	DS612847:1146440-1147043	q1	q2	OK	438.403	154.107	-1.50833	-3.27272	5e-05	0.00264511	yes	>ISCW016202-RA hypothetical protein|protein_coding|DS612847:444-13656:-1|gene:ISCW016202::>ISCW016203-RA hypothetical protein|protein_coding|DS612847:19708-48586:-1|gene:ISCW016203::>ISCW016204-RA cytochrome P450, putative|protein_coding|DS612847:51314-71558:1|gene:ISCW016204::>ISCW016205-RA cytochrome P450, putative|protein_coding|DS612847:81095-89197:1|gene:ISCW016205::>ISCW016206-RA hypothetic…
XLOC_000082	XLOC_000082	-	DS612847:1182010-1188460	q1	q2	NOTEST	11.0603	7.07549	-0.644486	0	1	1	no	NO MATCH
XLOC_000083	XLOC_000083	-	DS612847:1203023-1222461	q1	q2	OK	38.4339	26.698	-0.525648	-1.00537	0.158	0.47646	no	NO MATCH
XLOC_000084	XLOC_000084	-	DS612847:1259894-1269831	q1	q2	NOTEST	0.386983	0	#NAME?	0	1	1	no	NO MATCH
XLOC_000085	XLOC_000085	-	DS612847:1275622-1277857	q1	q2	NOTEST	3.39268	4.22181	0.315435	0	1	1	no	NO MATCH
XLOC_000086	XLOC_000086	-	DS612847:1313027-1316210	q1	q2	NOTEST	0	0	0	0	1	1	no	NO MATCH
XLOC_000087	XLOC_000087	-	DS612847:1320266-1322674	q1	q2	NOTEST	0	0	0	0	1	1	no	NO MATCH
XLOC_000088	XLOC_000088	-	DS612847:1333046-1350874	q1	q2	OK	19.7738	28.2525	0.514792	0.952256	0.1754	0.498782	no	NO MATCH
XLOC_000089	XLOC_000089	-	DS612847:1371373-1371568	q1	q2	OK	106.425	0	#NAME?	#NAME?	0.01525	0.156769	no	NO MATCH
XLOC_000090	XLOC_000090	-	DS612847:1440747-1442855	q1	q2	NOTEST	2.61288	0	#NAME?	0	1	1	no	NO MATCH
XLOC_000091	XLOC_000091	-	DS612847:1473016-1481318	q1	q2	OK	12.2875	15.1682	0.30386	0.319325	0.6455	0.850704	no	NO MATCH
XLOC_000092	XLOC_000092	-	DS612847:1516123-1537073	q1	q2	NOTEST	4.83314	4.6994	-0.0404822	0	1	1	no	NO MATCH
XLOC_000093	XLOC_000093	-	DS612847:1547921-1554679	q1	q2	OK	29.7793	34.9847	0.232417	0.280798	0.68205	0.867375	no	NO MATCH
XLOC_000094	XLOC_000094	-	DS612847:1576688-1589322	q1	q2	NOTEST	6.94526	11.5276	0.730996	0	1	1	no	NO MATCH
XLOC_000095	XLOC_000095	-	DS612847:1635056-1662422	q1	q2	NOTEST	5.85011	1.37997	-2.08382	0	1	1	no	NO MATCH
XLOC_000096	XLOC_000096	-	DS612857:954-1053	q1	q2	NOTEST	0	0	0	0	1	1	no	NO MATCH
XLOC_000097	XLOC_000097	-	DS612897:30271-31096	q1	q2	OK	101.397	111.018	0.130773	0.281947	0.69135	0.871773	no	NO MATCH
XLOC_000098	XLOC_000098	-	DS612897:32029-59635	q1	q2	NOTEST	0.861928	1.88205	1.12667	0	1	1	no	NO MATCH
XLOC_000099	XLOC_000099	-	DS612897:81786-109149	q1	q2	NOTEST	4.96161	6.61352	0.41461	0	1	1	no	NO MATCH
XLOC_000100	XLOC_000100	-	DS612897:152669-153041	q1	q2	OK	198.644	224.41	0.175952	0.117599	0.8719	0.954626	no	NO MATCH
XLOC_000101	XLOC_000101	-	DS612897:160064-165309	q1	q2	NOTEST	2.04032	1.67478	-0.284825	0	1	1	no	NO MATCH
XLOC_000102	XLOC_000102	-	DS612897:399321-402035	q1	q2	NOTEST	0	0	0	0	1	1	no	NO MATCH
XLOC_000103	XLOC_000103	-	DS612897:403320-410748	q1	q2	NOTEST	0	0	0	0	1	1	no	NO MATCH
XLOC_000104	XLOC_000104	-	DS612897:66900-69872	q1	q2	OK	42.655	32.9388	-0.37293	-0.484579	0.48075	0.751038	no	NO MATCH
XLOC_000105	XLOC_000105	-	DS612897:76578-79560	q1	q2	OK	2344.67	2589.65	0.143373	0.340092	0.61805	0.834777	no	NO MATCH
XLOC_000106	XLOC_000106	-	DS612897:79585-80753	q1	q2	OK	50.9611	129.299	1.34324	2.74222	0.00035	0.0129049	yes	>ISCW000121-RA hypothetical protein|protein_coding|DS612897:30272-30496:1|gene:ISCW000121::>ISCW000122-RA conserved hypothetical protein|protein_coding|DS612897:30530-31096:1|gene:ISCW000122::>ISCW000123-RA dispatched 1 family protein|protein_coding|DS612897:32030-59635:1|gene:ISCW000123::>ISCW000124-RA ribosomal protein L43, putative|protein_coding|DS612897:66901-69872:-1|gene:ISCW000124::>ISCW0…
XLOC_000107	XLOC_000107	-	DS612897:111435-111594	q1	q2	NOTEST	46.6657	0	#NAME?	0	1	1	no	NO MATCH
XLOC_000108	XLOC_000108	-	DS612897:112844-149618	q1	q2	OK	17.0704	15.1823	-0.16911	-0.332926	0.6306	0.84195	no	NO MATCH
XLOC_000109	XLOC_000109	-	DS612897:154474-159311	q1	q2	NOTEST	4.35089	2.80084	-0.635451	0	1	1	no	NO MATCH
XLOC_000110	XLOC_000110	-	DS612897:167337-170189	q1	q2	NOTEST	2.2945	0	#NAME?	0	1	1	no	NO MATCH
XLOC_000111	XLOC_000111	-	DS612897:182816-188172	q1	q2	NOTEST	7.59945	2.29819	-1.7254	0	1	1	no	NO MATCH
XLOC_000112	XLOC_000112	-	DS612897:201044-287397	q1	q2	OK	14.7286	9.0578	-0.701384	-1.51092	0.0322	0.224523	no	NO MATCH
XLOC_000113	XLOC_000113	-	DS612897:340995-341343	q1	q2	OK	21.7736	27.9875	0.362205	0.257747	0.7362	0.891196	no	NO MATCH
XLOC_000114	XLOC_000114	-	DS612897:344671-368433	q1	q2	OK	23.4461	30.6233	0.38528	0.622056	0.3757	0.671514	no	NO MATCH
XLOC_000115	XLOC_000115	-	DS612897:373358-398475	q1	q2	OK	51.7378	51.319	-0.0117264	-0.0261716	0.97015	0.983692	no	NO MATCH
XLOC_000116	XLOC_000116	-	DS613017:9622-9936	q1	q2	NOTEST	0	0	0	0	1	1	no	NO MATCH
XLOC_000117	XLOC_000117	-	DS613042:1937-2530	q1	q2	NOTEST	0	0	0	0	1	1	no	NO MATCH
XLOC_000118	XLOC_000118	-	DS613042:6567-25474	q1	q2	NOTEST	0	0	0	0	1	1	no	NO MATCH
XLOC_000119	XLOC_000119	-	DS613074:97719-113357	q1	q2	NOTEST	0.101216	0	#NAME?	0	1	1	no	NO MATCH
XLOC_000120	XLOC_000120	-	DS613074:302373-302805	q1	q2	NOTEST	0	0	0	0	1	1	no	NO MATCH
XLOC_000121	XLOC_000121	-	DS613126:250037-251051	q1	q2	NOTEST	0	0	0	0	1	1	no	NO MATCH
XLOC_000122	XLOC_000122	-	DS613145:26594-26999	q1	q2	NOTEST	0	0	0	0	1	1	no	NO MATCH
XLOC_000123	XLOC_000123	-	DS613145:47266-56398	q1	q2	NOTEST	0	1.63161	inf	0	1	1	no	NO MATCH
XLOC_000124	XLOC_000124	-	DS613145:77140-77891	q1	q2	NOTEST	0	0	0	0	1	1	no	NO MATCH
XLOC_000125	XLOC_000125	-	DS613210:26464-28172	q1	q2	NOTEST	0	0	0	0	1	1	no	NO MATCH
XLOC_000126	XLOC_000126	-	DS613210:122342-171706	q1	q2	OK	27.5359	53.5226	0.958834	1.93362	0.0084	0.118199	no	NO MATCH
XLOC_000127	XLOC_000127	-	DS613210:427346-432084	q1	q2	NOTEST	0	0	0	0	1	1	no	NO MATCH
XLOC_000128	XLOC_000128	-	DS613210:498551-535648	q1	q2	OK	142.756	103.599	-0.462542	-1.12258	0.11375	0.405583	no	NO MATCH
XLOC_000129	XLOC_000129	-	DS613210:357966-358233	q1	q2	NOTEST	0	0	0	0	1	1	no	NO MATCH
XLOC_000130	XLOC_000130	-	DS613482:9702-10224	q1	q2	NOTEST	0	0	0	0	1	1	no	NO MATCH
XLOC_000131	XLOC_000131	-	DS613482:10281-15465	q1	q2	NOTEST	0	0	0	0	1	1	no	NO MATCH
XLOC_000132	XLOC_000132	-	DS613485:4350-12221	q1	q2	NOTEST	17.6743	32.622	0.884192	0	1	1	no	NO MATCH
XLOC_000133	XLOC_000133	-	DS613503:130959-131388	q1	q2	NOTEST	0	0	0	0	1	1	no	NO MATCH
XLOC_000134	XLOC_000134	-	DS613503:219387-219738	q1	q2	NOTEST	0	0	0	0	1	1	no	NO MATCH
XLOC_000135	XLOC_000135	-	DS613557:21774-22113	q1	q2	NOTEST	0	0	0	0	1	1	no	NO MATCH
XLOC_000136	XLOC_000136	-	DS613616:247-26870	q1	q2	NOTEST	0.975592	1.03907	0.0909378	0	1	1	no	NO MATCH
XLOC_000137	XLOC_000137	-	DS613622:14916-20593	q1	q2	OK	53.3936	57.055	0.0956844	0.154194	0.8207	0.931952	no	NO MATCH
XLOC_000138	XLOC_000138	-	DS613622:29609-32255	q1	q2	OK	19.3147	27.2833	0.498322	0.803169	0.2447	0.575885	no	NO MATCH
XLOC_000139	XLOC_000139	-	DS613622:52507-88954	q1	q2	NOTEST	6.45249	4.86763	-0.406638	0	1	1	no	NO MATCH
XLOC_000140	XLOC_000140	-	DS613622:90403-91222	q1	q2	NOTEST	0	0	0	0	1	1	no	NO MATCH
XLOC_000141	XLOC_000141	-	DS613622:94816-119155	q1	q2	NOTEST	0.821195	0.0219059	-5.22834	0	1	1	no	NO MATCH
XLOC_000142	XLOC_000142	-	DS613622:123664-124522	q1	q2	NOTEST	0	0	0	0	1	1	no	NO MATCH
XLOC_000143	XLOC_000143	-	DS613622:133512-135580	q1	q2	NOTEST	0	0	0	0	1	1	no	NO MATCH
XLOC_000144	XLOC_000144	-	DS613622:146720-160227	q1	q2	NOTEST	0	0	0	0	1	1	no	NO MATCH
XLOC_000145	XLOC_000145	-	DS613622:23682-27493	q1	q2	NOTEST	0	0	0	0	1	1	no	NO MATCH
XLOC_000146	XLOC_000146	-	DS613622:34340-51894	q1	q2	OK	32.6759	25.9138	-0.334509	-0.69132	0.32775	0.634355	no	NO MATCH
XLOC_000147	XLOC_000147	-	DS613622:163859-176323	q1	q2	NOTEST	0	0.0588111	inf	0	1	1	no	NO MATCH
XLOC_000148	XLOC_000148	-	DS613622:193827-202631	q1	q2	NOTEST	0	1.66663	inf	0	1	1	no	NO MATCH
XLOC_000149	XLOC_000149	-	DS613622:218034-231620	q1	q2	OK	14.475	9.43291	-0.617789	-0.784921	0.26185	0.587563	no	NO MATCH
XLOC_000150	XLOC_000150	-	DS613632:35266-39663	q1	q2	OK	146.045	346.9	1.24811	1.23716	0.4318	0.717841	no	NO MATCH
XLOC_000151	XLOC_000151	-	DS613650:5246-15435	q1	q2	NOTEST	0.0595021	0	#NAME?	0	1	1	no	NO MATCH
XLOC_000152	XLOC_000152	-	DS613658:5411-47156	q1	q2	OK	14.3296	13.0241	-0.137813	-0.20654	0.76615	0.90859	no	NO MATCH
XLOC_000153	XLOC_000153	-	DS613658:227597-228858	q1	q2	NOTEST	0	0	0	0	1	1	no	NO MATCH
XLOC_000154	XLOC_000154	-	DS613658:141927-153230	q1	q2	NOTEST	0	0.0476234	inf	0	1	1	no	NO MATCH
XLOC_000155	XLOC_000155	-	DS613658:227597-228858	q1	q2	NOTEST	0	0	0	0	1	1	no	NO MATCH
XLOC_000156	XLOC_000156	-	DS613689:11663-21219	q1	q2	NOTEST	0	0	0	0	1	1	no	NO MATCH
XLOC_000157	XLOC_000157	-	DS613744:181987-185769	q1	q2	NOTEST	0	0	0	0	1	1	no	NO MATCH
XLOC_000158	XLOC_000158	-	DS613744:83746-93222	q1	q2	NOTEST	11.3469	4.90036	-1.21134	0	1	1	no	NO MATCH
XLOC_000159	XLOC_000159	-	DS613778:29099-29999	q1	q2	NOTEST	0	0	0	0	1	1	no	NO MATCH
XLOC_000160	XLOC_000160	-	DS613778:80782-82920	q1	q2	NOTEST	0	0	0	0	1	1	no	NO MATCH
XLOC_000161	XLOC_000161	-	DS613778:8924-9782	q1	q2	NOTEST	0	0	0	0	1	1	no	NO MATCH
XLOC_000162	XLOC_000162	-	DS613778:37856-46298	q1	q2	NOTEST	0	0	0	0	1	1	no	NO MATCH
XLOC_000163	XLOC_000163	-	DS613778:55481-67666	q1	q2	NOTEST	0	0.044119	inf	0	1	1	no	NO MATCH
XLOC_000164	XLOC_000164	-	DS613815:121478-133523	q1	q2	NOTEST	2.12623	8.71374	2.035	0	1	1	no	NO MATCH
XLOC_000165	XLOC_000165	-	DS613917:11127-11583	q1	q2	NOTEST	0	0	0	0	1	1	no	NO MATCH
XLOC_000166	XLOC_000166	-	DS613933:230094-261868	q1	q2	OK	85.3011	71.4547	-0.255536	-0.512929	0.46295	0.739031	no	NO MATCH
XLOC_000167	XLOC_000167	-	DS613933:321198-322073	q1	q2	NOTEST	0	0	0	0	1	1	no	NO MATCH
XLOC_000168	XLOC_000168	-	DS613933:366016-366262	q1	q2	NOTEST	0	0	0	0	1	1	no	NO MATCH
XLOC_000169	XLOC_000169	-	DS613933:377309-378272	q1	q2	NOTEST	0	0	0	0	1	1	no	NO MATCH
XLOC_000170	XLOC_000170	-	DS613933:7558-7846	q1	q2	NOTEST	0	0	0	0	1	1	no	NO MATCH
XLOC_000171	XLOC_000171	-	DS613933:121404-122602	q1	q2	NOTEST	0	0	0	0	1	1	no	NO MATCH
XLOC_000172	XLOC_000172	-	DS614008:1699-1874	q1	q2	NOTEST	0	0	0	0	1	1	no	NO MATCH
XLOC_000173	XLOC_000173	-	DS614008:60117-61714	q1	q2	NOTEST	0	0	0	0	1	1	no	NO MATCH
XLOC_000174	XLOC_000174	-	DS614048:32302-32542	q1	q2	NOTEST	0	0	0	0	1	1	no	NO MATCH
XLOC_000175	XLOC_000175	-	DS614048:86650-89233	q1	q2	NOTEST	0	0	0	0	1	1	no	NO MATCH
XLOC_000176	XLOC_000176	-	DS614048:106968-107916	q1	q2	NOTEST	0	0	0	0	1	1	no	NO MATCH
XLOC_000177	XLOC_000177	-	DS614048:78538-79297	q1	q2	NOTEST	0	0	0	0	1	1	no	NO MATCH
XLOC_000178	XLOC_000178	-	DS614070:10406-21620	q1	q2	NOTEST	0	0	0	0	1	1	no	NO MATCH
XLOC_000179	XLOC_000179	-	DS614073:54-546	q1	q2	NOTEST	0	0	0	0	1	1	no	NO MATCH
XLOC_000180	XLOC_000180	-	DS614225:22353-46279	q1	q2	NOTEST	8.63538	10.3822	0.265783	0	1	1	no	NO MATCH
XLOC_000181	XLOC_000181	-	DS614225:2163-20855	q1	q2	OK	7.9628	15.053	0.918702	1.46248	0.0464	0.264905	no	NO MATCH
XLOC_000182	XLOC_000182	-	DS614241:5246-8526	q1	q2	NOTEST	0	0	0	0	1	1	no	NO MATCH
XLOC_000183	XLOC_000183	-	DS614275:91-1102	q1	q2	NOTEST	0	0	0	0	1	1	no	NO MATCH
XLOC_000184	XLOC_000184	-	DS614311:320-1418	q1	q2	OK	163.386	0	#NAME?	#NAME?	0.0053	0.0871456	no	NO MATCH
XLOC_000185	XLOC_000185	-	DS614326:4138-59916	q1	q2	NOTEST	0	0	0	0	1	1	no	NO MATCH
XLOC_000186	XLOC_000186	-	DS614326:886-2348	q1	q2	NOTEST	9.17923	0	#NAME?	0	1	1	no	NO MATCH
XLOC_000187	XLOC_000187	-	DS614326:4138-59916	q1	q2	OK	96.6163	94.5082	-0.0318271	-0.0795222	0.911	0.966609	no	NO MATCH
XLOC_000188	XLOC_000188	-	DS614359:190696-267345	q1	q2	OK	20.6391	27.2467	0.400697	0.82866	0.24055	0.575028	no	NO MATCH
XLOC_000189	XLOC_000189	-	DS614359:383267-425389	q1	q2	OK	39.5874	27.4164	-0.530002	-0.957626	0.1843	0.510813	no	NO MATCH
XLOC_000190	XLOC_000190	-	DS614373:102095-134668	q1	q2	NOTEST	0	0	0	0	1	1	no	NO MATCH
XLOC_000191	XLOC_000191	-	DS614437:744-1281	q1	q2	NOTEST	0	0	0	0	1	1	no	NO MATCH
XLOC_000192	XLOC_000192	-	DS614438:1346-5276	q1	q2	NOTEST	0	0	0	0	1	1	no	NO MATCH
XLOC_000193	XLOC_000193	-	DS614438:67623-72189	q1	q2	NOTEST	0	0	0	0	1	1	no	NO MATCH
XLOC_000194	XLOC_000194	-	DS614450:22951-23164	q1	q2	NOTEST	0	0	0	0	1	1	no	NO MATCH
XLOC_000195	XLOC_000195	-	DS614450:48683-75458	q1	q2	NOTEST	0	0	0	0	1	1	no	NO MATCH
XLOC_000196	XLOC_000196	-	DS614450:93974-94160	q1	q2	OK	90.4826	0	#NAME?	#NAME?	0.0078	0.113321	no	NO MATCH
XLOC_000197	XLOC_000197	-	DS614469:535-13613	q1	q2	NOTEST	0	0	0	0	1	1	no	NO MATCH
XLOC_000198	XLOC_000198	-	DS614477:10074-36227	q1	q2	NOTEST	2.46791	2.02306	-0.286752	0	1	1	no	NO MATCH
XLOC_000199	XLOC_000199	-	DS614477:150626-166829	q1	q2	OK	102.173	107.316	0.0708378	0.171878	0.80635	0.925373	no	NO MATCH
XLOC_000200	XLOC_000200	-	DS614477:224368-284835	q1	q2	OK	32.7592	31.9339	-0.0368107	-0.0825287	0.9019	0.96262	no	NO MATCH
XLOC_000201	XLOC_000201	-	DS614477:302447-305958	q1	q2	OK	22.9994	20.6407	-0.15611	-0.328176	0.64005	0.846765	no	NO MATCH
XLOC_000202	XLOC_000202	-	DS614477:42046-65242	q1	q2	NOTEST	8.67793	7.46223	-0.217744	0	1	1	no	NO MATCH
XLOC_000203	XLOC_000203	-	DS614477:71653-71827	q1	q2	NOTEST	0	0	0	0	1	1	no	NO MATCH
XLOC_000204	XLOC_000204	-	DS614477:96691-100812	q1	q2	NOTEST	7.86664	0.134835	-5.86648	0	1	1	no	NO MATCH
XLOC_000205	XLOC_000205	-	DS614477:106492-130538	q1	q2	NOTEST	8.71052	4.96262	-0.811659	0	1	1	no	NO MATCH
XLOC_000206	XLOC_000206	-	DS614477:150626-166829	q1	q2	NOTEST	17.5014	14.5853	-0.262959	0	1	1	no	NO MATCH
XLOC_000207	XLOC_000207	-	DS614477:179694-221725	q1	q2	OK	25.4471	22.7478	-0.161775	-0.351307	0.6186	0.834892	no	NO MATCH
XLOC_000208	XLOC_000208	-	DS614519:1634-4813	q1	q2	OK	13.254	6.40746	-1.04861	-1.02527	0.14505	0.463227	no	NO MATCH
XLOC_000209	XLOC_000209	-	DS614607:177452-177758	q1	q2	NOTEST	0	0	0	0	1	1	no	NO MATCH
XLOC_000210	XLOC_000210	-	DS614862:1717-4651	q1	q2	OK	31.6202	21.9612	-0.525892	-0.645164	0.34235	0.645821	no	NO MATCH
XLOC_000211	XLOC_000211	-	DS614862:47017-57085	q1	q2	OK	263.2	215.791	-0.286526	-0.714617	0.304	0.617549	no	NO MATCH
XLOC_000212	XLOC_000212	-	DS614862:64221-66583	q1	q2	NOTEST	8.39067	11.9485	0.509976	0	1	1	no	NO MATCH
XLOC_000213	XLOC_000213	-	DS614862:77531-82106	q1	q2	OK	56.1672	58.1445	0.0499158	0.118616	0.8675	0.953506	no	NO MATCH
XLOC_000214	XLOC_000214	-	DS614862:87190-93199	q1	q2	OK	45.936	31.9858	-0.522194	-1.26578	0.0747	0.33978	no	NO MATCH
XLOC_000215	XLOC_000215	-	DS614862:21342-40356	q1	q2	OK	41.989	60.9816	0.538362	1.17525	0.0959	0.377565	no	NO MATCH
XLOC_000216	XLOC_000216	-	DS614862:85732-86341	q1	q2	NOTEST	3.43444	1.84952	-0.892925	0	1	1	no	NO MATCH
XLOC_000217	XLOC_000217	-	DS614862:94371-103445	q1	q2	OK	374.066	447.159	0.257497	0.640154	0.3701	0.666153	no	NO MATCH
XLOC_000218	XLOC_000218	-	DS614862:112654-116315	q1	q2	OK	415.518	492.766	0.245991	0.460599	0.50525	0.767722	no	NO MATCH
XLOC_000219	XLOC_000219	-	DS614935:3112-3980	q1	q2	NOTEST	0	0	0	0	1	1	no	NO MATCH
XLOC_000220	XLOC_000220	-	DS615044:9760-17011	q1	q2	NOTEST	0	0	0	0	1	1	no	NO MATCH
XLOC_000221	XLOC_000221	-	DS615069:5155-8232	q1	q2	NOTEST	0	0	0	0	1	1	no	NO MATCH
XLOC_000222	XLOC_000222	-	DS615069:17021-23765	q1	q2	NOTEST	0	0	0	0	1	1	no	NO MATCH
XLOC_000223	XLOC_000223	-	DS615069:99107-124803	q1	q2	NOTEST	1.10753	1.74124	0.652774	0	1	1	no	NO MATCH
XLOC_000224	XLOC_000224	-	DS615069:145554-155206	q1	q2	OK	100.156	60.0682	-0.737582	-1.46329	0.03945	0.24459	no	NO MATCH
XLOC_000225	XLOC_000225	-	DS615069:169962-211384	q1	q2	OK	13.4986	7.5988	-0.828963	-1.34546	0.0616	0.3068	no	NO MATCH
XLOC_000226	XLOC_000226	-	DS615069:216145-216743	q1	q2	OK	180.525	80.8666	-1.15858	-1.11006	0.11085	0.399635	no	NO MATCH
XLOC_000227	XLOC_000227	-	DS615069:31286-36363	q1	q2	OK	43.457	73.6662	0.761412	1.01918	0.1515	0.469517	no	NO MATCH
XLOC_000228	XLOC_000228	-	DS615069:37096-60631	q1	q2	OK	63.7049	61.9954	-0.039243	-0.0889039	0.89575	0.961866	no	NO MATCH
XLOC_000229	XLOC_000229	-	DS615069:96585-97903	q1	q2	OK	52.177	38.284	-0.446672	-0.898882	0.2021	0.529814	no	NO MATCH
XLOC_000230	XLOC_000230	-	DS615069:125897-128393	q1	q2	NOTEST	0	0	0	0	1	1	no	NO MATCH
XLOC_000231	XLOC_000231	-	DS615069:130563-139722	q1	q2	NOTEST	1.80897	8.68665	2.26364	0	1	1	no	NO MATCH
XLOC_000232	XLOC_000232	-	DS615069:158904-168172	q1	q2	OK	751.09	958.36	0.351583	0.843132	0.2195	0.55324	no	NO MATCH
XLOC_000233	XLOC_000233	-	DS615069:212454-215400	q1	q2	OK	14.7068	15.3332	0.0601752	0.115175	0.87155	0.954626	no	NO MATCH
XLOC_000234	XLOC_000234	-	DS615069:221109-228589	q1	q2	OK	22.287	21.8707	-0.0272046	-0.0395513	0.95535	0.978829	no	NO MATCH
XLOC_000235	XLOC_000235	-	DS615078:555866-556574	q1	q2	NOTEST	0	0	0	0	1	1	no	NO MATCH
XLOC_000236	XLOC_000236	-	DS615078:593553-593786	q1	q2	NOTEST	0	0	0	0	1	1	no	NO MATCH
XLOC_000237	XLOC_000237	-	DS615078:619197-619530	q1	q2	NOTEST	0	0	0	0	1	1	no	NO MATCH
XLOC_000238	XLOC_000238	-	DS615078:782733-821037	q1	q2	NOTEST	0.0204885	0	#NAME?	0	1	1	no	NO MATCH
XLOC_000239	XLOC_000239	-	DS615078:896073-896436	q1	q2	NOTEST	0	0	0	0	1	1	no	NO MATCH
XLOC_000240	XLOC_000240	-	DS615078:914657-916168	q1	q2	NOTEST	0	0	0	0	1	1	no	NO MATCH
XLOC_000241	XLOC_000241	-	DS615078:967092-967265	q1	q2	NOTEST	0	0	0	0	1	1	no	NO MATCH
XLOC_000242	XLOC_000242	-	DS615166:170-10663	q1	q2	NOTEST	0	0	0	0	1	1	no	NO MATCH
XLOC_000243	XLOC_000243	-	DS615231:26431-35793	q1	q2	NOTEST	0	0	0	0	1	1	no	NO MATCH
XLOC_000244	XLOC_000244	-	DS615299:1211-24286	q1	q2	NOTEST	0.112117	0.220549	0.976089	0	1	1	no	NO MATCH
XLOC_000245	XLOC_000245	-	DS615345:130503-130704	q1	q2	NOTEST	0	0	0	0	1	1	no	NO MATCH
XLOC_000246	XLOC_000246	-	DS615345:179097-180501	q1	q2	NOTEST	0	0	0	0	1	1	no	NO MATCH
XLOC_000247	XLOC_000247	-	DS615345:184528-281224	q1	q2	NOTEST	0	0	0	0	1	1	no	NO MATCH
XLOC_000248	XLOC_000248	-	DS615345:87189-93917	q1	q2	NOTEST	0	0	0	0	1	1	no	NO MATCH
XLOC_000249	XLOC_000249	-	DS615387:1103756-1106228	q1	q2	NOTEST	0	0	0	0	1	1	no	NO MATCH
XLOC_000250	XLOC_000250	-	DS615387:410006-495085	q1	q2	NOTEST	0	0	0	0	1	1	no	NO MATCH
XLOC_000251	XLOC_000251	-	DS615387:561657-575722	q1	q2	NOTEST	0	0	0	0	1	1	no	NO MATCH
XLOC_000252	XLOC_000252	-	DS615409:6924-22052	q1	q2	NOTEST	0	0	0	0	1	1	no	NO MATCH
XLOC_000253	XLOC_000253	-	DS615409:760-1310	q1	q2	NOTEST	0	0	0	0	1	1	no	NO MATCH
XLOC_000254	XLOC_000254	-	DS615439:137292-147996	q1	q2	NOTEST	0	2.50785	inf	0	1	1	no	NO MATCH
XLOC_000255	XLOC_000255	-	DS615439:186181-193186	q1	q2	NOTEST	3.25381	4.36034	0.422311	0	1	1	no	NO MATCH
XLOC_000256	XLOC_000256	-	DS615439:199969-200461	q1	q2	NOTEST	0	0	0	0	1	1	no	NO MATCH
XLOC_000257	XLOC_000257	-	DS615543:1658-2897	q1	q2	NOTEST	0	2.47409	inf	0	1	1	no	NO MATCH
XLOC_000258	XLOC_000258	-	DS615613:303-11060	q1	q2	NOTEST	0	0	0	0	1	1	no	NO MATCH
XLOC_000259	XLOC_000259	-	DS615613:46599-48655	q1	q2	NOTEST	0	0	0	0	1	1	no	NO MATCH
XLOC_000260	XLOC_000260	-	DS615618:20472-34490	q1	q2	NOTEST	0	0	0	0	1	1	no	NO MATCH
XLOC_000261	XLOC_000261	-	DS615618:163340-165747	q1	q2	NOTEST	0	0	0	0	1	1	no	NO MATCH
XLOC_000262	XLOC_000262	-	DS615618:37965-38211	q1	q2	NOTEST	0	0	0	0	1	1	no	NO MATCH
XLOC_000263	XLOC_000263	-	DS615644:1189-1390	q1	q2	NOTEST	0	0	0	0	1	1	no	NO MATCH
XLOC_000264	XLOC_000264	-	DS615761:426689-459292	q1	q2	NOTEST	4.3384	5.14673	0.246492	0	1	1	no	NO MATCH
XLOC_000265	XLOC_000265	-	DS615761:104815-105619	q1	q2	NOTEST	0	0	0	0	1	1	no	NO MATCH
XLOC_000266	XLOC_000266	-	DS615774:928-2863	q1	q2	NOTEST	0	0	0	0	1	1	no	NO MATCH
XLOC_000267	XLOC_000267	-	DS615776:62868-63111	q1	q2	NOTEST	0	0	0	0	1	1	no	NO MATCH
XLOC_000268	XLOC_000268	-	DS615776:65413-68815	q1	q2	NOTEST	0	0	0	0	1	1	no	NO MATCH
XLOC_000269	XLOC_000269	-	DS615776:85385-88705	q1	q2	NOTEST	0	0	0	0	1	1	no	NO MATCH
XLOC_000270	XLOC_000270	-	DS615850:41136-41729	q1	q2	NOTEST	0	0	0	0	1	1	no	NO MATCH
XLOC_000271	XLOC_000271	-	DS615864:17250-19492	q1	q2	OK	1695.19	1309.05	-0.372924	-0.795348	0.27345	0.592773	no	NO MATCH
XLOC_000272	XLOC_000272	-	DS615864:39419-41576	q1	q2	NOTEST	12.9057	12.8357	-0.00784371	0	1	1	no	NO MATCH
XLOC_000273	XLOC_000273	-	DS615864:3232-10905	q1	q2	NOTEST	0	0	0	0	1	1	no	NO MATCH
XLOC_000274	XLOC_000274	-	DS615864:35411-37565	q1	q2	NOTEST	8.27805	2.94338	-1.49181	0	1	1	no	NO MATCH
XLOC_000275	XLOC_000275	-	DS615864:48108-70776	q1	q2	OK	13.6122	34.1266	1.32599	1.07376	0.1582	0.47646	no	NO MATCH
XLOC_000276	XLOC_000276	-	DS615890:3519-45425	q1	q2	NOTEST	0	0	0	0	1	1	no	NO MATCH
XLOC_000277	XLOC_000277	-	DS615902:157-29837	q1	q2	NOTEST	0	0.290572	inf	0	1	1	no	NO MATCH
XLOC_000278	XLOC_000278	-	DS615930:37038-76450	q1	q2	NOTEST	0	0.440607	inf	0	1	1	no	NO MATCH
XLOC_000279	XLOC_000279	-	DS615994:113673-114003	q1	q2	NOTEST	0	0	0	0	1	1	no	NO MATCH
XLOC_000280	XLOC_000280	-	DS616024:13414-29169	q1	q2	NOTEST	0	0	0	0	1	1	no	NO MATCH
XLOC_000281	XLOC_000281	-	DS616086:40997-44584	q1	q2	NOTEST	1.74038	0	#NAME?	0	1	1	no	NO MATCH
XLOC_000282	XLOC_000282	-	DS616086:54927-61800	q1	q2	NOTEST	0.30158	1.11327	1.88419	0	1	1	no	NO MATCH
XLOC_000283	XLOC_000283	-	DS616086:81462-84750	q1	q2	NOTEST	0	0	0	0	1	1	no	NO MATCH
XLOC_000284	XLOC_000284	-	DS616086:98099-152788	q1	q2	NOTEST	2.28117	3.19239	0.484865	0	1	1	no	NO MATCH
XLOC_000285	XLOC_000285	-	DS616147:482-13820	q1	q2	NOTEST	0	0	0	0	1	1	no	NO MATCH
XLOC_000286	XLOC_000286	-	DS616177:8598-8789	q1	q2	NOTEST	0	0	0	0	1	1	no	NO MATCH
XLOC_000287	XLOC_000287	-	DS616177:725688-731026	q1	q2	NOTEST	0	0	0	0	1	1	no	NO MATCH
XLOC_000288	XLOC_000288	-	DS616181:19964-43574	q1	q2	OK	93.0595	86.9867	-0.0973595	-0.162328	0.82105	0.932132	no	NO MATCH
XLOC_000289	XLOC_000289	-	DS616181:4659-4944	q1	q2	NOTEST	0	0	0	0	1	1	no	NO MATCH
XLOC_000290	XLOC_000290	-	DS616181:19964-43574	q1	q2	OK	145.517	224.721	0.626945	1.03312	0.14805	0.4675	no	NO MATCH
XLOC_000291	XLOC_000291	-	DS616194:6452-7041	q1	q2	NOTEST	0	0	0	0	1	1	no	NO MATCH
XLOC_000292	XLOC_000292	-	DS616194:28207-31512	q1	q2	NOTEST	8.11065	10.9866	0.437862	0	1	1	no	NO MATCH
XLOC_000293	XLOC_000293	-	DS616194:104212-110396	q1	q2	NOTEST	0	0	0	0	1	1	no	NO MATCH
XLOC_000294	XLOC_000294	-	DS616194:17430-21598	q1	q2	OK	83.8228	131.923	0.654286	1.25642	0.0762	0.342443	no	NO MATCH
XLOC_000295	XLOC_000295	-	DS616194:31538-50064	q1	q2	NOTEST	9.31569	9.89965	0.0877154	0	1	1	no	NO MATCH
XLOC_000296	XLOC_000296	-	DS616194:56941-57400	q1	q2	NOTEST	3.26009	3.00862	-0.115808	0	1	1	no	NO MATCH
XLOC_000297	XLOC_000297	-	DS616194:82228-88301	q1	q2	NOTEST	0	0	0	0	1	1	no	NO MATCH
XLOC_000298	XLOC_000298	-	DS616205:88036-88348	q1	q2	NOTEST	0	0	0	0	1	1	no	NO MATCH
XLOC_000299	XLOC_000299	-	DS616231:8138-12766	q1	q2	NOTEST	0	0	0	0	1	1	no	NO MATCH
XLOC_000300	XLOC_000300	-	DS616232:6483-8361	q1	q2	NOTEST	0	0	0	0	1	1	no	NO MATCH
XLOC_000301	XLOC_000301	-	DS616267:125223-126042	q1	q2	NOTEST	0	0	0	0	1	1	no	NO MATCH
XLOC_000302	XLOC_000302	-	DS616267:138490-139465	q1	q2	NOTEST	0	0	0	0	1	1	no	NO MATCH
XLOC_000303	XLOC_000303	-	DS616312:18489-43099	q1	q2	NOTEST	0	0	0	0	1	1	no	NO MATCH
XLOC_000304	XLOC_000304	-	DS616371:39905-52238	q1	q2	NOTEST	3.61595	4.34192	0.263957	0	1	1	no	NO MATCH
XLOC_000305	XLOC_000305	-	DS616412:825-8206	q1	q2	NOTEST	2.05928	0	#NAME?	0	1	1	no	NO MATCH
XLOC_000306	XLOC_000306	-	DS616412:9168-15150	q1	q2	NOTEST	6.93058	4.96686	-0.480643	0	1	1	no	NO MATCH
XLOC_000307	XLOC_000307	-	DS616499:336-537	q1	q2	NOTEST	0	0	0	0	1	1	no	NO MATCH
XLOC_000308	XLOC_000308	-	DS616539:105914-139452	q1	q2	NOTEST	0.0356726	0.0432257	0.277073	0	1	1	no	NO MATCH
XLOC_000309	XLOC_000309	-	DS616539:147173-179696	q1	q2	NOTEST	0.312981	0	#NAME?	0	1	1	no	NO MATCH
XLOC_000310	XLOC_000310	-	DS616539:207394-224684	q1	q2	NOTEST	0.0347876	0	#NAME?	0	1	1	no	NO MATCH
XLOC_000311	XLOC_000311	-	DS616539:22799-45212	q1	q2	NOTEST	0	0	0	0	1	1	no	NO MATCH
XLOC_000312	XLOC_000312	-	DS616539:70319-101276	q1	q2	NOTEST	0	0	0	0	1	1	no	NO MATCH
XLOC_000313	XLOC_000313	-	DS616539:247778-253513	q1	q2	NOTEST	0.625146	0.210104	-1.57309	0	1	1	no	NO MATCH
XLOC_000314	XLOC_000314	-	DS616543:930-2028	q1	q2	NOTEST	0	0	0	0	1	1	no	NO MATCH
XLOC_000315	XLOC_000315	-	DS616556:1183-1270	q1	q2	NOTEST	0	0	0	0	1	1	no	NO MATCH
XLOC_000316	XLOC_000316	-	DS616569:1952-7383	q1	q2	NOTEST	0	0	0	0	1	1	no	NO MATCH
XLOC_000317	XLOC_000317	-	DS616569:13125-15279	q1	q2	NOTEST	0	0	0	0	1	1	no	NO MATCH
XLOC_000318	XLOC_000318	-	DS616569:37344-42011	q1	q2	NOTEST	0	0	0	0	1	1	no	NO MATCH
XLOC_000319	XLOC_000319	-	DS616627:42239-47343	q1	q2	NOTEST	0	0	0	0	1	1	no	NO MATCH
XLOC_000320	XLOC_000320	-	DS616678:418-1655	q1	q2	NOTEST	0	3.55951	inf	0	1	1	no	NO MATCH
XLOC_000321	XLOC_000321	-	DS616715:154-340	q1	q2	NOTEST	0	0	0	0	1	1	no	NO MATCH
XLOC_000322	XLOC_000322	-	DS616747:36742-37321	q1	q2	NOTEST	0	0	0	0	1	1	no	NO MATCH
XLOC_000323	XLOC_000323	-	DS616747:171211-172466	q1	q2	NOTEST	0	0	0	0	1	1	no	NO MATCH
XLOC_000324	XLOC_000324	-	DS616747:92716-98871	q1	q2	NOTEST	0	0	0	0	1	1	no	NO MATCH
XLOC_000325	XLOC_000325	-	DS616747:111317-111629	q1	q2	NOTEST	0	0	0	0	1	1	no	NO MATCH
XLOC_000326	XLOC_000326	-	DS616747:129166-129754	q1	q2	NOTEST	0	0	0	0	1	1	no	NO MATCH
XLOC_000327	XLOC_000327	-	DS616747:138475-161029	q1	q2	NOTEST	0	0	0	0	1	1	no	NO MATCH
XLOC_000328	XLOC_000328	-	DS616747:216451-217633	q1	q2	NOTEST	0	0	0	0	1	1	no	NO MATCH
XLOC_000329	XLOC_000329	-	DS616786:4307-4667	q1	q2	NOTEST	0	3.1451	inf	0	1	1	no	NO MATCH
XLOC_000330	XLOC_000330	-	DS616798:243162-244338	q1	q2	NOTEST	0	0	0	0	1	1	no	NO MATCH
XLOC_000331	XLOC_000331	-	DS616798:93838-108893	q1	q2	NOTEST	0	0	0	0	1	1	no	NO MATCH
XLOC_000332	XLOC_000332	-	DS616803:12505-12742	q1	q2	NOTEST	0	0	0	0	1	1	no	NO MATCH
XLOC_000333	XLOC_000333	-	DS616883:54464-71240	q1	q2	NOTEST	0	0	0	0	1	1	no	NO MATCH
XLOC_000334	XLOC_000334	-	DS616883:591478-591706	q1	q2	NOTEST	0	0	0	0	1	1	no	NO MATCH
XLOC_000335	XLOC_000335	-	DS616883:110819-165071	q1	q2	NOTEST	0	0	0	0	1	1	no	NO MATCH
XLOC_000336	XLOC_000336	-	DS616883:316467-323867	q1	q2	NOTEST	0	0	0	0	1	1	no	NO MATCH
XLOC_000337	XLOC_000337	-	DS616883:413554-414601	q1	q2	NOTEST	0	0	0	0	1	1	no	NO MATCH
XLOC_000338	XLOC_000338	-	DS616883:579186-580107	q1	q2	NOTEST	0	0	0	0	1	1	no	NO MATCH
XLOC_000339	XLOC_000339	-	DS616883:615953-619206	q1	q2	NOTEST	0	0	0	0	1	1	no	NO MATCH
XLOC_000340	XLOC_000340	-	DS616883:703080-709403	q1	q2	NOTEST	0	0	0	0	1	1	no	NO MATCH
XLOC_000341	XLOC_000341	-	DS616883:715330-727870	q1	q2	NOTEST	0	0	0	0	1	1	no	NO MATCH
XLOC_000342	XLOC_000342	-	DS616883:729507-736603	q1	q2	NOTEST	0	0	0	0	1	1	no	NO MATCH
XLOC_000343	XLOC_000343	-	DS616883:832178-835128	q1	q2	NOTEST	0	0	0	0	1	1	no	NO MATCH
XLOC_000344	XLOC_000344	-	DS616883:867073-878761	q1	q2	NOTEST	0	0	0	0	1	1	no	NO MATCH
XLOC_000345	XLOC_000345	-	DS616883:982123-982519	q1	q2	NOTEST	0	0	0	0	1	1	no	NO MATCH
XLOC_000346	XLOC_000346	-	DS616887:24709-25598	q1	q2	NOTEST	25.2098	0	#NAME?	0	1	1	no	NO MATCH
XLOC_000347	XLOC_000347	-	DS616898:23519-26663	q1	q2	NOTEST	0	0	0	0	1	1	no	NO MATCH
XLOC_000348	XLOC_000348	-	DS616898:230557-241355	q1	q2	NOTEST	11.5083	6.98633	-0.720062	0	1	1	no	NO MATCH
XLOC_000349	XLOC_000349	-	DS616898:325567-326425	q1	q2	NOTEST	0	0	0	0	1	1	no	NO MATCH
XLOC_000350	XLOC_000350	-	DS616898:342403-343012	q1	q2	NOTEST	0	0	0	0	1	1	no	NO MATCH
XLOC_000351	XLOC_000351	-	DS616898:354755-373854	q1	q2	OK	8.17233	17.0996	1.06515	1.58238	0.02775	0.205627	no	NO MATCH
XLOC_000352	XLOC_000352	-	DS616898:394597-399749	q1	q2	NOTEST	3.78133	6.35133	0.748163	0	1	1	no	NO MATCH
XLOC_000353	XLOC_000353	-	DS616898:32686-64538	q1	q2	NOTEST	0.198314	0.828326	2.06241	0	1	1	no	NO MATCH
XLOC_000354	XLOC_000354	-	DS616898:218362-229450	q1	q2	OK	14.6498	5.28278	-1.47151	-1.14869	0.12305	0.422642	no	NO MATCH
XLOC_000355	XLOC_000355	-	DS616898:247930-297936	q1	q2	NOTEST	1.85253	2.90879	0.650926	0	1	1	no	NO MATCH
XLOC_000356	XLOC_000356	-	DS616898:303046-306497	q1	q2	NOTEST	0	1.24321	inf	0	1	1	no	NO MATCH
XLOC_000357	XLOC_000357	-	DS616898:327911-342024	q1	q2	NOTEST	0.305087	0	#NAME?	0	1	1	no	NO MATCH
XLOC_000358	XLOC_000358	-	DS616898:381624-393884	q1	q2	OK	23.8952	16.7667	-0.511125	-0.733244	0.2894	0.606385	no	NO MATCH
XLOC_000359	XLOC_000359	-	DS616900:18850-38851	q1	q2	NOTEST	0	1.25124	inf	0	1	1	no	NO MATCH
XLOC_000360	XLOC_000360	-	DS616900:73060-75965	q1	q2	NOTEST	3.95348	2.37784	-0.733472	0	1	1	no	NO MATCH
XLOC_000361	XLOC_000361	-	DS616900:69412-69757	q1	q2	NOTEST	0	0	0	0	1	1	no	NO MATCH
XLOC_000362	XLOC_000362	-	DS616928:138219-145814	q1	q2	NOTEST	9.24422	9.51057	0.0409796	0	1	1	no	NO MATCH
XLOC_000363	XLOC_000363	-	DS616928:235984-249154	q1	q2	NOTEST	2.8124	3.38447	0.26713	0	1	1	no	NO MATCH
XLOC_000364	XLOC_000364	-	DS616928:292446-308325	q1	q2	OK	18.8244	22.1691	0.235948	0.380092	0.59375	0.818773	no	NO MATCH
XLOC_000365	XLOC_000365	-	DS616928:326694-329634	q1	q2	OK	470.319	608.959	0.372707	0.868974	0.20845	0.537457	no	NO MATCH
XLOC_000366	XLOC_000366	-	DS616928:438247-438817	q1	q2	NOTEST	0	0	0	0	1	1	no	NO MATCH
XLOC_000367	XLOC_000367	-	DS616928:535532-552102	q1	q2	NOTEST	7.01787	12.6784	0.853271	0	1	1	no	NO MATCH
XLOC_000368	XLOC_000368	-	DS616928:552283-587599	q1	q2	OK	41.2346	53.5217	0.376269	0.372941	0.6142	0.83179	no	NO MATCH
XLOC_000369	XLOC_000369	-	DS616928:593912-608095	q1	q2	NOTEST	10.0775	9.66428	-0.0603982	0	1	1	no	NO MATCH
XLOC_000370	XLOC_000370	-	DS616928:608921-616759	q1	q2	OK	26.5712	9.09173	-1.54724	-1.55587	0.04125	0.250009	no	NO MATCH
XLOC_000371	XLOC_000371	-	DS616928:646076-648350	q1	q2	NOTEST	0	0	0	0	1	1	no	NO MATCH
XLOC_000372	XLOC_000372	-	DS616928:648558-650277	q1	q2	NOTEST	7.02608	10.1183	0.526169	0	1	1	no	NO MATCH
XLOC_000373	XLOC_000373	-	DS616928:7080-7818	q1	q2	NOTEST	0	0	0	0	1	1	no	NO MATCH
XLOC_000374	XLOC_000374	-	DS616928:103010-119443	q1	q2	NOTEST	3.02401	0.702303	-2.1063	0	1	1	no	NO MATCH
XLOC_000375	XLOC_000375	-	DS616928:155146-164305	q1	q2	OK	70.2087	56.7906	-0.305997	-0.605203	0.393	0.68544	no	NO MATCH
XLOC_000376	XLOC_000376	-	DS616928:167521-171464	q1	q2	OK	20.0369	11.8209	-0.76132	-1.56007	0.0284	0.208481	no	NO MATCH
XLOC_000377	XLOC_000377	-	DS616928:255787-270685	q1	q2	OK	30.8296	18.0201	-0.774708	-1.31406	0.07035	0.328908	no	NO MATCH
XLOC_000378	XLOC_000378	-	DS616928:275828-288180	q1	q2	NOTEST	5.63909	1.45693	-1.95253	0	1	1	no	NO MATCH
XLOC_000379	XLOC_000379	-	DS616928:309988-320918	q1	q2	OK	58.8446	49.1111	-0.26086	-0.599103	0.39595	0.688087	no	NO MATCH
XLOC_000380	XLOC_000380	-	DS616928:332719-390488	q1	q2	OK	34.0529	53.3739	0.648356	1.60665	0.02135	0.187564	no	NO MATCH
XLOC_000381	XLOC_000381	-	DS616928:439677-447118	q1	q2	OK	14.3548	15.4519	0.106252	0.180746	0.799	0.924314	no	NO MATCH
XLOC_000382	XLOC_000382	-	DS616928:450367-458181	q1	q2	NOTEST	5.69357	10.4277	0.873014	0	1	1	no	NO MATCH
XLOC_000383	XLOC_000383	-	DS616928:478674-514504	q1	q2	NOTEST	6.92635	7.81948	0.174977	0	1	1	no	NO MATCH
XLOC_000384	XLOC_000384	-	DS616928:518195-533877	q1	q2	OK	25.9342	13.2822	-0.965365	-1.51938	0.03805	0.239572	no	NO MATCH
XLOC_000385	XLOC_000385	-	DS616928:535532-552102	q1	q2	NOTEST	10.1413	7.88727	-0.36264	0	1	1	no	NO MATCH
XLOC_000386	XLOC_000386	-	DS616928:552283-587599	q1	q2	NOTEST	7.46979	8.0364	0.10548	0	1	1	no	NO MATCH
XLOC_000387	XLOC_000387	-	DS616928:590821-593457	q1	q2	OK	26.2065	29.2813	0.160056	0.271269	0.6937	0.872773	no	NO MATCH
XLOC_000388	XLOC_000388	-	DS616928:593912-608095	q1	q2	OK	78.4683	81.9595	0.0628024	0.11687	0.8715	0.954626	no	NO MATCH
XLOC_000389	XLOC_000389	-	DS616928:637720-641301	q1	q2	OK	53.3862	69.4913	0.380367	0.874532	0.21695	0.548802	no	NO MATCH
XLOC_000390	XLOC_000390	-	DS616928:642049-645549	q1	q2	OK	26.1832	21.4311	-0.288935	-0.450034	0.51895	0.774499	no	NO MATCH
XLOC_000391	XLOC_000391	-	DS616928:646076-648350	q1	q2	OK	27.1566	40.1621	0.564529	1.14438	0.1014	0.383163	no	NO MATCH
XLOC_000392	XLOC_000392	-	DS616928:650337-681278	q1	q2	OK	21.9178	16.7359	-0.38916	-0.722416	0.3067	0.617943	no	NO MATCH
XLOC_000393	XLOC_000393	-	DS616980:1406-1640	q1	q2	NOTEST	0	0	0	0	1	1	no	NO MATCH
XLOC_000394	XLOC_000394	-	DS617085:39403-39700	q1	q2	NOTEST	0	0	0	0	1	1	no	NO MATCH
XLOC_000395	XLOC_000395	-	DS617115:5652-5863	q1	q2	NOTEST	0	0	0	0	1	1	no	NO MATCH
XLOC_000396	XLOC_000396	-	DS617211:19528-35867	q1	q2	NOTEST	0.0484071	0.0327639	-0.563114	0	1	1	no	NO MATCH
XLOC_000397	XLOC_000397	-	DS617211:73211-73553	q1	q2	OK	10.1178	19.8057	0.969021	0.430549	0.45505	0.733354	no	NO MATCH
XLOC_000398	XLOC_000398	-	DS617211:76920-88100	q1	q2	NOTEST	0	6.16621	inf	0	1	1	no	NO MATCH
XLOC_000399	XLOC_000399	-	DS617457:4820-6244	q1	q2	NOTEST	0	0	0	0	1	1	no	NO MATCH
XLOC_000400	XLOC_000400	-	DS617582:5997-8576	q1	q2	NOTEST	0	0	0	0	1	1	no	NO MATCH
XLOC_000401	XLOC_000401	-	DS617630:32894-34870	q1	q2	NOTEST	2.22335	4.20604	0.919727	0	1	1	no	NO MATCH
XLOC_000402	XLOC_000402	-	DS617630:6472-7064	q1	q2	NOTEST	0	35.9237	inf	0	1	1	no	NO MATCH
XLOC_000403	XLOC_000403	-	DS617630:7247-30764	q1	q2	OK	62.9657	70.9159	0.171543	0.360606	0.60195	0.824104	no	NO MATCH
XLOC_000404	XLOC_000404	-	DS617630:35032-40142	q1	q2	NOTEST	7.16798	9.33335	0.380828	0	1	1	no	NO MATCH
XLOC_000405	XLOC_000405	-	DS617630:51945-59772	q1	q2	NOTEST	0	0	0	0	1	1	no	NO MATCH
XLOC_000406	XLOC_000406	-	DS617630:63216-64734	q1	q2	NOTEST	0	0	0	0	1	1	no	NO MATCH
XLOC_000407	XLOC_000407	-	DS617630:72710-75601	q1	q2	NOTEST	0	0	0	0	1	1	no	NO MATCH
XLOC_000408	XLOC_000408	-	DS617630:113103-121509	q1	q2	NOTEST	0	0	0	0	1	1	no	NO MATCH
XLOC_000409	XLOC_000409	-	DS617658:15339-18342	q1	q2	NOTEST	0	0	0	0	1	1	no	NO MATCH
XLOC_000410	XLOC_000410	-	DS617658:736184-736340	q1	q2	NOTEST	0	0	0	0	1	1	no	NO MATCH
XLOC_000411	XLOC_000411	-	DS617658:802616-802808	q1	q2	NOTEST	0	0	0	0	1	1	no	NO MATCH
XLOC_000412	XLOC_000412	-	DS617675:17622-20184	q1	q2	OK	18.4553	11.4361	-0.690446	-1.24795	0.0789	0.348083	no	NO MATCH
XLOC_000413	XLOC_000413	-	DS617680:10954-11419	q1	q2	NOTEST	0	0	0	0	1	1	no	NO MATCH
XLOC_000414	XLOC_000414	-	DS617680:26115-41628	q1	q2	OK	40.8711	38.0256	-0.104111	-0.159839	0.82335	0.933455	no	NO MATCH
XLOC_000415	XLOC_000415	-	DS617744:129015-129300	q1	q2	NOTEST	0	0	0	0	1	1	no	NO MATCH
XLOC_000416	XLOC_000416	-	DS617744:37907-99815	q1	q2	NOTEST	0.113054	0.0116733	-3.27573	0	1	1	no	NO MATCH
XLOC_000417	XLOC_000417	-	DS617765:31152-33286	q1	q2	NOTEST	0	0	0	0	1	1	no	NO MATCH
XLOC_000418	XLOC_000418	-	DS617797:40302-43514	q1	q2	NOTEST	0	0	0	0	1	1	no	NO MATCH
XLOC_000419	XLOC_000419	-	DS617804:56139-61955	q1	q2	OK	13.5405	18.6271	0.460119	0.697618	0.3213	0.629887	no	NO MATCH
XLOC_000420	XLOC_000420	-	DS617804:6341-25625	q1	q2	NOTEST	1.848	0.930861	-0.989327	0	1	1	no	NO MATCH
XLOC_000421	XLOC_000421	-	DS617909:7297-8049	q1	q2	OK	57.4178	59.5338	0.0522091	0.0797571	0.8975	0.962069	no	NO MATCH
XLOC_000422	XLOC_000422	-	DS617951:1166-11418	q1	q2	NOTEST	0	0	0	0	1	1	no	NO MATCH
XLOC_000423	XLOC_000423	-	DS617951:20967-57671	q1	q2	NOTEST	0.94481	0.39673	-1.25187	0	1	1	no	NO MATCH
XLOC_000424	XLOC_000424	-	DS617951:131302-131761	q1	q2	NOTEST	2.2165	3.00862	0.440818	0	1	1	no	NO MATCH
XLOC_000425	XLOC_000425	-	DS617951:245059-249699	q1	q2	NOTEST	0.133762	0	#NAME?	0	1	1	no	NO MATCH
XLOC_000426	XLOC_000426	-	DS617951:264119-268490	q1	q2	NOTEST	0	0	0	0	1	1	no	NO MATCH
XLOC_000427	XLOC_000427	-	DS617951:311111-312145	q1	q2	NOTEST	0	2.1096	inf	0	1	1	no	NO MATCH
XLOC_000428	XLOC_000428	-	DS617951:320251-320512	q1	q2	NOTEST	0	0	0	0	1	1	no	NO MATCH
XLOC_000429	XLOC_000429	-	DS617951:1166-11418	q1	q2	NOTEST	0.628609	1.21058	0.945463	0	1	1	no	NO MATCH
XLOC_000430	XLOC_000430	-	DS617951:64860-119289	q1	q2	NOTEST	1.22283	0.721691	-0.760772	0	1	1	no	NO MATCH
XLOC_000431	XLOC_000431	-	DS617951:172919-178317	q1	q2	NOTEST	0.487796	0	#NAME?	0	1	1	no	NO MATCH
XLOC_000432	XLOC_000432	-	DS617951:195459-201132	q1	q2	NOTEST	0	0	0	0	1	1	no	NO MATCH
XLOC_000433	XLOC_000433	-	DS617951:204874-212823	q1	q2	NOTEST	6.89184	5.70147	-0.273555	0	1	1	no	NO MATCH
XLOC_000434	XLOC_000434	-	DS617951:256438-256879	q1	q2	NOTEST	0	0	0	0	1	1	no	NO MATCH
XLOC_000435	XLOC_000435	-	DS617959:5688-14653	q1	q2	NOTEST	5.43599	2.02291	-1.42611	0	1	1	no	NO MATCH
XLOC_000436	XLOC_000436	-	DS617963:68380-68794	q1	q2	NOTEST	0	0	0	0	1	1	no	NO MATCH
XLOC_000437	XLOC_000437	-	DS617963:42368-48611	q1	q2	NOTEST	0	0	0	0	1	1	no	NO MATCH
XLOC_000438	XLOC_000438	-	DS618001:4024-13049	q1	q2	NOTEST	0	0	0	0	1	1	no	NO MATCH
XLOC_000439	XLOC_000439	-	DS618020:115847-183092	q1	q2	NOTEST	0	0	0	0	1	1	no	NO MATCH
XLOC_000440	XLOC_000440	-	DS618020:214261-239831	q1	q2	OK	20.1743	8.02289	-1.33032	-1.21326	0.1024	0.385038	no	NO MATCH
XLOC_000441	XLOC_000441	-	DS618020:321652-342831	q1	q2	OK	12.7275	32.3707	1.34674	1.31981	0.06675	0.320703	no	NO MATCH
XLOC_000442	XLOC_000442	-	DS618020:344201-344381	q1	q2	NOTEST	0	0	0	0	1	1	no	NO MATCH
XLOC_000443	XLOC_000443	-	DS618020:408419-408935	q1	q2	NOTEST	0	0	0	0	1	1	no	NO MATCH
XLOC_000444	XLOC_000444	-	DS618020:343463-343676	q1	q2	OK	38.5928	277.815	2.84772	3.32467	0.08395	0.3556	no	NO MATCH
XLOC_000445	XLOC_000445	-	DS618020:356502-358911	q1	q2	NOTEST	18.4246	8.5017	-1.11581	0	1	1	no	NO MATCH
XLOC_000446	XLOC_000446	-	DS618020:386290-396046	q1	q2	OK	34.8615	25.3494	-0.459684	-0.778746	0.26455	0.588911	no	NO MATCH
XLOC_000447	XLOC_000447	-	DS618020:498450-498609	q1	q2	NOTEST	0	0	0	0	1	1	no	NO MATCH
XLOC_000448	XLOC_000448	-	DS618074:15038-31306	q1	q2	NOTEST	0	1.53128	inf	0	1	1	no	NO MATCH
XLOC_000449	XLOC_000449	-	DS618074:82959-85488	q1	q2	NOTEST	8.70101	9.06907	0.0597715	0	1	1	no	NO MATCH
XLOC_000450	XLOC_000450	-	DS618074:138250-147014	q1	q2	OK	85.6279	95.4395	0.156505	0.384659	0.5848	0.812693	no	NO MATCH
XLOC_000451	XLOC_000451	-	DS618074:148367-152706	q1	q2	OK	22.1207	7.38396	-1.58293	-1.06256	0.13425	0.445395	no	NO MATCH
XLOC_000452	XLOC_000452	-	DS618074:168653-177327	q1	q2	NOTEST	6.6191	8.45315	0.352853	0	1	1	no	NO MATCH
XLOC_000453	XLOC_000453	-	DS618074:181759-207875	q1	q2	NOTEST	4.61328	12.5952	1.44901	0	1	1	no	NO MATCH
XLOC_000454	XLOC_000454	-	DS618074:86825-95670	q1	q2	OK	42.1135	70.077	0.734659	1.53627	0.03175	0.222022	no	NO MATCH
XLOC_000455	XLOC_000455	-	DS618074:113688-122874	q1	q2	OK	78.4503	41.261	-0.927001	-2.11218	0.00345	0.0702559	no	NO MATCH
XLOC_000456	XLOC_000456	-	DS618074:158282-167807	q1	q2	OK	57.0363	70.5703	0.30718	0.654105	0.3483	0.649524	no	NO MATCH
XLOC_000457	XLOC_000457	-	DS618091:63102-63508	q1	q2	NOTEST	0	0	0	0	1	1	no	NO MATCH
XLOC_000458	XLOC_000458	-	DS618091:17406-17742	q1	q2	NOTEST	0	0	0	0	1	1	no	NO MATCH
XLOC_000459	XLOC_000459	-	DS618092:1551-3039	q1	q2	NOTEST	0	0	0	0	1	1	no	NO MATCH
XLOC_000460	XLOC_000460	-	DS618114:861-9545	q1	q2	NOTEST	0	0	0	0	1	1	no	NO MATCH
XLOC_000461	XLOC_000461	-	DS618114:38100-38896	q1	q2	NOTEST	0	1.08367	inf	0	1	1	no	NO MATCH
XLOC_000462	XLOC_000462	-	DS618129:76970-98235	q1	q2	OK	13.781	19.9078	0.530659	0.977973	0.16515	0.485671	no	NO MATCH
XLOC_000463	XLOC_000463	-	DS618129:160820-165836	q1	q2	OK	342.343	381.758	0.157213	0.37881	0.5887	0.814922	no	NO MATCH
XLOC_000464	XLOC_000464	-	DS618129:206459-209712	q1	q2	OK	220.345	181.279	-0.281551	-0.605398	0.38655	0.679799	no	NO MATCH
XLOC_000465	XLOC_000465	-	DS618129:210781-249879	q1	q2	OK	44.6337	43.2366	-0.0458826	-0.111865	0.8717	0.954626	no	NO MATCH
XLOC_000466	XLOC_000466	-	DS618129:250269-258956	q1	q2	OK	18.3396	15.7177	-0.222579	-0.255944	0.7023	0.875113	no	NO MATCH
XLOC_000467	XLOC_000467	-	DS618129:4535-72939	q1	q2	OK	100.44	102.272	0.0260745	0.0627304	0.9312	0.97121	no	NO MATCH
XLOC_000468	XLOC_000468	-	DS618129:101528-110683	q1	q2	NOTEST	2.43429	1.40386	-0.794106	0	1	1	no	NO MATCH
XLOC_000469	XLOC_000469	-	DS618129:126922-131756	q1	q2	NOTEST	9.08008	11.0323	0.280957	0	1	1	no	NO MATCH
XLOC_000470	XLOC_000470	-	DS618129:131912-140223	q1	q2	OK	28.3701	15.4346	-0.878206	-0.802896	0.25275	0.580367	no	NO MATCH
XLOC_000471	XLOC_000471	-	DS618129:169254-188949	q1	q2	OK	29.4688	24.5651	-0.262579	-0.445868	0.5195	0.774566	no	NO MATCH
XLOC_000472	XLOC_000472	-	DS618129:259167-259452	q1	q2	OK	355.778	230.879	-0.623839	-1.04403	0.1632	0.483147	no	NO MATCH
XLOC_000473	XLOC_000473	-	DS618129:259779-262111	q1	q2	OK	37.5139	35.2101	-0.0914376	-0.0324071	0.7758	0.912754	no	NO MATCH
XLOC_000474	XLOC_000474	-	DS618129:262393-275490	q1	q2	OK	181.302	151.205	-0.261885	-0.643628	0.35545	0.653928	no	NO MATCH
XLOC_000475	XLOC_000475	-	DS618129:292274-292748	q1	q2	NOTEST	0	1.90439	inf	0	1	1	no	NO MATCH
XLOC_000476	XLOC_000476	-	DS618229:102139-111025	q1	q2	NOTEST	0	0	0	0	1	1	no	NO MATCH
XLOC_000477	XLOC_000477	-	DS618250:183-25643	q1	q2	NOTEST	0.0235388	1.01783	5.43431	0	1	1	no	NO MATCH
XLOC_000478	XLOC_000478	-	DS618314:1503-19201	q1	q2	NOTEST	0	0	0	0	1	1	no	NO MATCH
XLOC_000479	XLOC_000479	-	DS618314:54389-57005	q1	q2	NOTEST	0	0	0	0	1	1	no	NO MATCH
XLOC_000480	XLOC_000480	-	DS618358:85-754	q1	q2	NOTEST	0	19.9232	inf	0	1	1	no	NO MATCH
XLOC_000481	XLOC_000481	-	DS618385:20035-20266	q1	q2	NOTEST	0	0	0	0	1	1	no	NO MATCH
XLOC_000482	XLOC_000482	-	DS618385:90444-92133	q1	q2	NOTEST	0	0	0	0	1	1	no	NO MATCH
XLOC_000483	XLOC_000483	-	DS618385:113380-145500	q1	q2	NOTEST	0	0.977269	inf	0	1	1	no	NO MATCH
XLOC_000484	XLOC_000484	-	DS618385:188739-196960	q1	q2	NOTEST	0	0	0	0	1	1	no	NO MATCH
XLOC_000485	XLOC_000485	-	DS618385:55561-58844	q1	q2	NOTEST	0	0	0	0	1	1	no	NO MATCH
XLOC_000486	XLOC_000486	-	DS618385:73522-74146	q1	q2	NOTEST	0	0	0	0	1	1	no	NO MATCH
XLOC_000487	XLOC_000487	-	DS618385:256272-304535	q1	q2	NOTEST	0.838717	1.60353	0.934998	0	1	1	no	NO MATCH
XLOC_000488	XLOC_000488	-	DS618472:24985-44134	q1	q2	NOTEST	0	0	0	0	1	1	no	NO MATCH
XLOC_000489	XLOC_000489	-	DS618549:27119-28875	q1	q2	NOTEST	0	0	0	0	1	1	no	NO MATCH
XLOC_000490	XLOC_000490	-	DS618558:6462-6619	q1	q2	NOTEST	0	0	0	0	1	1	no	NO MATCH
XLOC_000491	XLOC_000491	-	DS618620:114-333	q1	q2	NOTEST	0	0	0	0	1	1	no	NO MATCH
XLOC_000492	XLOC_000492	-	DS618811:1908-4516	q1	q2	NOTEST	0	0	0	0	1	1	no	NO MATCH
XLOC_000493	XLOC_000493	-	DS618811:279610-279970	q1	q2	NOTEST	0	0	0	0	1	1	no	NO MATCH
XLOC_000494	XLOC_000494	-	DS618811:298606-302304	q1	q2	NOTEST	0	0	0	0	1	1	no	NO MATCH
XLOC_000495	XLOC_000495	-	DS618811:11065-11380	q1	q2	NOTEST	0	0	0	0	1	1	no	NO MATCH
XLOC_000496	XLOC_000496	-	DS618994:9828-10750	q1	q2	NOTEST	0	0	0	0	1	1	no	NO MATCH
XLOC_000497	XLOC_000497	-	DS619006:594-929	q1	q2	NOTEST	0	0	0	0	1	1	no	NO MATCH
XLOC_000498	XLOC_000498	-	DS619012:6547-20195	q1	q2	NOTEST	0	0	0	0	1	1	no	NO MATCH
XLOC_000499	XLOC_000499	-	DS619043:565-37926	q1	q2	NOTEST	0	0	0	0	1	1	no	NO MATCH
XLOC_000500	XLOC_000500	-	DS619051:2017-2214	q1	q2	NOTEST	0	46.7689	inf	0	1	1	no	NO MATCH
XLOC_000501	XLOC_000501	-	DS619141:3601-18607	q1	q2	OK	32.3297	39.8859	0.303017	0.451319	0.5244	0.775761	no	NO MATCH
XLOC_000502	XLOC_000502	-	DS619141:25839-40074	q1	q2	OK	448.088	439.45	-0.0280813	-0.0677014	0.92335	0.969466	no	NO MATCH
XLOC_000503	XLOC_000503	-	DS619341:32462-37613	q1	q2	NOTEST	0	0	0	0	1	1	no	NO MATCH
XLOC_000504	XLOC_000504	-	DS619363:10556-20173	q1	q2	NOTEST	0	0	0	0	1	1	no	NO MATCH
XLOC_000505	XLOC_000505	-	DS619399:8993-9423	q1	q2	NOTEST	0	0	0	0	1	1	no	NO MATCH
XLOC_000506	XLOC_000506	-	DS619488:5658-9718	q1	q2	OK	799.408	755.536	-0.0814312	-0.168602	0.80935	0.925817	no	NO MATCH
XLOC_000507	XLOC_000507	-	DS619499:1308-9824	q1	q2	OK	109.248	126.272	0.208931	0.217675	0.79895	0.924314	no	NO MATCH
XLOC_000508	XLOC_000508	-	DS619499:11539-26380	q1	q2	OK	12.3519	17.9452	0.53886	0.803303	0.25415	0.580568	no	NO MATCH
XLOC_000509	XLOC_000509	-	DS619508:980-1811	q1	q2	NOTEST	0	0	0	0	1	1	no	NO MATCH
XLOC_000510	XLOC_000510	-	DS619513:67198-71289	q1	q2	OK	43.0357	69.541	0.692328	1.65847	0.01655	0.163708	no	NO MATCH
XLOC_000511	XLOC_000511	-	DS619513:93111-95498	q1	q2	NOTEST	11.3381	6.22996	-0.863879	0	1	1	no	NO MATCH
XLOC_000512	XLOC_000512	-	DS619513:150638-162367	q1	q2	NOTEST	6.59104	3.10708	-1.08495	0	1	1	no	NO MATCH
XLOC_000513	XLOC_000513	-	DS619513:3958-4348	q1	q2	NOTEST	0	0	0	0	1	1	no	NO MATCH
XLOC_000514	XLOC_000514	-	DS619513:35918-52593	q1	q2	OK	83.8431	75.012	-0.160571	-0.395133	0.57815	0.809953	no	NO MATCH
XLOC_000515	XLOC_000515	-	DS619513:79726-83509	q1	q2	NOTEST	0	0	0	0	1	1	no	NO MATCH
XLOC_000516	XLOC_000516	-	DS619513:96242-114098	q1	q2	OK	22.7331	17.3171	-0.392596	-0.664414	0.3437	0.646989	no	NO MATCH
XLOC_000517	XLOC_000517	-	DS619513:150638-162367	q1	q2	NOTEST	0	0	0	0	1	1	no	NO MATCH
XLOC_000518	XLOC_000518	-	DS619556:28500-55348	q1	q2	NOTEST	0	0	0	0	1	1	no	NO MATCH
XLOC_000519	XLOC_000519	-	DS619556:16209-16656	q1	q2	NOTEST	0	0	0	0	1	1	no	NO MATCH
XLOC_000520	XLOC_000520	-	DS619580:43862-57807	q1	q2	NOTEST	0	0	0	0	1	1	no	NO MATCH
XLOC_000521	XLOC_000521	-	DS619588:3695-16529	q1	q2	NOTEST	0	0	0	0	1	1	no	NO MATCH
XLOC_000522	XLOC_000522	-	DS619609:556-4028	q1	q2	OK	673.178	375.337	-0.8428	-2.0186	0.004	0.0766457	no	NO MATCH
XLOC_000523	XLOC_000523	-	DS619667:40268-45452	q1	q2	OK	16.1564	3.66996	-2.13827	-1.28243	0.0983	0.379549	no	NO MATCH
XLOC_000524	XLOC_000524	-	DS619730:33109-33514	q1	q2	NOTEST	8.41709	0	#NAME?	0	1	1	no	NO MATCH
XLOC_000525	XLOC_000525	-	DS619730:51104-51287	q1	q2	NOTEST	0	0	0	0	1	1	no	NO MATCH
XLOC_000526	XLOC_000526	-	DS619832:44988-55114	q1	q2	NOTEST	0	0	0	0	1	1	no	NO MATCH
XLOC_000527	XLOC_000527	-	DS619893:71260-72292	q1	q2	NOTEST	0	0.886449	inf	0	1	1	no	NO MATCH
XLOC_000528	XLOC_000528	-	DS619893:102399-104729	q1	q2	NOTEST	9.62653	3.35021	-1.52277	0	1	1	no	NO MATCH
XLOC_000529	XLOC_000529	-	DS619893:145069-164930	q1	q2	NOTEST	0	0.0537898	inf	0	1	1	no	NO MATCH
XLOC_000530	XLOC_000530	-	DS619893:180779-189271	q1	q2	NOTEST	11.5927	6.78042	-0.773771	0	1	1	no	NO MATCH
XLOC_000531	XLOC_000531	-	DS619893:213997-215698	q1	q2	NOTEST	0	0	0	0	1	1	no	NO MATCH
XLOC_000532	XLOC_000532	-	DS619893:853-1168	q1	q2	NOTEST	0	0	0	0	1	1	no	NO MATCH
XLOC_000533	XLOC_000533	-	DS619893:78538-95685	q1	q2	OK	45.2586	44.0166	-0.040147	-0.0825875	0.9079	0.965425	no	NO MATCH
XLOC_000534	XLOC_000534	-	DS619893:108669-112624	q1	q2	OK	484.282	630.35	0.380304	0.870796	0.2078	0.537387	no	NO MATCH
XLOC_000535	XLOC_000535	-	DS619893:192958-212959	q1	q2	OK	112.809	106.577	-0.0819914	-0.183766	0.79445	0.922248	no	NO MATCH
XLOC_000536	XLOC_000536	-	DS619893:213997-215698	q1	q2	NOTEST	0	0	0	0	1	1	no	NO MATCH
XLOC_000537	XLOC_000537	-	DS619906:24252-24499	q1	q2	NOTEST	0	0	0	0	1	1	no	NO MATCH
XLOC_000538	XLOC_000538	-	DS619908:3505-5650	q1	q2	NOTEST	0	0	0	0	1	1	no	NO MATCH
XLOC_000539	XLOC_000539	-	DS619910:417-930	q1	q2	NOTEST	0	0	0	0	1	1	no	NO MATCH
XLOC_000540	XLOC_000540	-	DS619969:60946-61456	q1	q2	NOTEST	0	0	0	0	1	1	no	NO MATCH
XLOC_000541	XLOC_000541	-	DS619980:223378-228084	q1	q2	NOTEST	0	0	0	0	1	1	no	NO MATCH
XLOC_000542	XLOC_000542	-	DS619987:37523-38495	q1	q2	NOTEST	0	0	0	0	1	1	no	NO MATCH
XLOC_000543	XLOC_000543	-	DS620030:119459-120269	q1	q2	NOTEST	0	0	0	0	1	1	no	NO MATCH
XLOC_000544	XLOC_000544	-	DS620030:563705-565938	q1	q2	NOTEST	0	0	0	0	1	1	no	NO MATCH
XLOC_000545	XLOC_000545	-	DS620030:740437-753450	q1	q2	NOTEST	0	0	0	0	1	1	no	NO MATCH
XLOC_000546	XLOC_000546	-	DS620030:375532-385847	q1	q2	OK	33.5332	47.9373	0.515561	1.16974	0.09625	0.377565	no	NO MATCH
XLOC_000547	XLOC_000547	-	DS620030:555416-562032	q1	q2	NOTEST	0	0	0	0	1	1	no	NO MATCH
XLOC_000548	XLOC_000548	-	DS620084:1876-10490	q1	q2	NOTEST	11.075	6.59696	-0.747433	0	1	1	no	NO MATCH
XLOC_000549	XLOC_000549	-	DS620084:12243-25012	q1	q2	OK	10.3376	20.5613	0.992025	1.05183	0.1363	0.448224	no	NO MATCH
XLOC_000550	XLOC_000550	-	DS620084:25104-27028	q1	q2	OK	17.046	15.6787	-0.12062	-0.0609721	0.86855	0.953925	no	NO MATCH
XLOC_000551	XLOC_000551	-	DS620084:27740-36042	q1	q2	NOTEST	0	3.20362	inf	0	1	1	no	NO MATCH
XLOC_000552	XLOC_000552	-	DS620084:46051-56949	q1	q2	OK	8.64729	64.8314	2.90637	4.76226	5e-05	0.00264511	yes	>ISCW001568-RA hypothetical protein|protein_coding|DS620084:1877-10490:1|gene:ISCW001568::>ISCW001569-RA zinc finger protein, putative|protein_coding|DS620084:12244-25012:1|gene:ISCW001569::>ISCW001570-RA hypothetical protein|protein_coding|DS620084:25105-27028:1|gene:ISCW001570::>ISCW001571-RA centromere protein B, putative|protein_coding|DS620084:27741-36042:1|gene:ISCW001571::>ISCW001573-RA zi…
XLOC_000553	XLOC_000553	-	DS620084:67475-70400	q1	q2	NOTEST	0	0.920345	inf	0	1	1	no	NO MATCH
XLOC_000554	XLOC_000554	-	DS620084:91058-105313	q1	q2	NOTEST	6.96531	1.35533	-2.36154	0	1	1	no	NO MATCH
XLOC_000555	XLOC_000555	-	DS620128:1703-2363	q1	q2	NOTEST	0	0	0	0	1	1	no	NO MATCH
XLOC_000556	XLOC_000556	-	DS620129:177-864	q1	q2	OK	63.625	37.9961	-0.743742	-1.18189	0.09185	0.370762	no	NO MATCH
XLOC_000557	XLOC_000557	-	DS620209:8-1049	q1	q2	NOTEST	0	0	0	0	1	1	no	NO MATCH
XLOC_000558	XLOC_000558	-	DS620210:43989-45060	q1	q2	NOTEST	0	0	0	0	1	1	no	NO MATCH
XLOC_000559	XLOC_000559	-	DS620210:49332-49721	q1	q2	NOTEST	0	0	0	0	1	1	no	NO MATCH
XLOC_000560	XLOC_000560	-	DS620267:20363-20968	q1	q2	NOTEST	0	0	0	0	1	1	no	NO MATCH
XLOC_000561	XLOC_000561	-	DS620274:67268-68650	q1	q2	NOTEST	0	0	0	0	1	1	no	NO MATCH
XLOC_000562	XLOC_000562	-	DS620274:90030-149464	q1	q2	NOTEST	0	0	0	0	1	1	no	NO MATCH
XLOC_000563	XLOC_000563	-	DS620274:157938-182899	q1	q2	NOTEST	0.0315379	0	#NAME?	0	1	1	no	NO MATCH
XLOC_000564	XLOC_000564	-	DS620274:267512-278804	q1	q2	OK	27.7809	28.0277	0.0127634	0.0205518	0.96135	0.979508	no	NO MATCH
XLOC_000565	XLOC_000565	-	DS620274:185486-267279	q1	q2	OK	12.5876	14.821	0.235637	0.243324	0.7314	0.889224	no	NO MATCH
XLOC_000566	XLOC_000566	-	DS620274:282845-283988	q1	q2	OK	81.4782	49.3876	-0.722264	-1.51385	0.03465	0.2307	no	NO MATCH
XLOC_000567	XLOC_000567	-	DS620315:30193-56437	q1	q2	NOTEST	2.85367	0	#NAME?	0	1	1	no	NO MATCH
XLOC_000568	XLOC_000568	-	DS620358:1178-2194	q1	q2	NOTEST	0	0	0	0	1	1	no	NO MATCH
XLOC_000569	XLOC_000569	-	DS620358:2377-12418	q1	q2	OK	223.316	173.494	-0.364205	-0.656041	0.35545	0.653928	no	NO MATCH
XLOC_000570	XLOC_000570	-	DS620359:22643-90587	q1	q2	NOTEST	0.00877838	0	#NAME?	0	1	1	no	NO MATCH
XLOC_000571	XLOC_000571	-	DS620359:141625-142247	q1	q2	NOTEST	0	0	0	0	1	1	no	NO MATCH
XLOC_000572	XLOC_000572	-	DS620365:13223-17335	q1	q2	NOTEST	0	0	0	0	1	1	no	NO MATCH
XLOC_000573	XLOC_000573	-	DS620374:70891-71659	q1	q2	NOTEST	0	0	0	0	1	1	no	NO MATCH
XLOC_000574	XLOC_000574	-	DS620492:2576-3113	q1	q2	NOTEST	0	0	0	0	1	1	no	NO MATCH
XLOC_000575	XLOC_000575	-	DS620541:7625-11953	q1	q2	NOTEST	0	0	0	0	1	1	no	NO MATCH
XLOC_000576	XLOC_000576	-	DS620566:13358-28181	q1	q2	NOTEST	0.228827	1.01817	2.15366	0	1	1	no	NO MATCH
XLOC_000577	XLOC_000577	-	DS620566:30159-33806	q1	q2	NOTEST	0.227666	0.306742	0.430107	0	1	1	no	NO MATCH
XLOC_000578	XLOC_000578	-	DS620566:55577-103885	q1	q2	NOTEST	2.68593	1.52462	-0.816971	0	1	1	no	NO MATCH
XLOC_000579	XLOC_000579	-	DS620566:111630-120522	q1	q2	OK	20.1232	35.6473	0.824933	0.732634	0.2894	0.606385	no	NO MATCH
XLOC_000580	XLOC_000580	-	DS620566:110973-111378	q1	q2	OK	47.4613	15.8521	-1.58208	-1.04927	0.2057	0.534177	no	NO MATCH
XLOC_000581	XLOC_000581	-	DS620588:3923-9102	q1	q2	NOTEST	0	0	0	0	1	1	no	NO MATCH
XLOC_000582	XLOC_000582	-	DS620596:20903-117365	q1	q2	OK	17.785	26.2121	0.55957	1.23461	0.0771	0.344578	no	NO MATCH
XLOC_000583	XLOC_000583	-	DS620596:124722-184650	q1	q2	NOTEST	5.07995	6.52517	0.361201	0	1	1	no	NO MATCH
XLOC_000584	XLOC_000584	-	DS620613:42371-46824	q1	q2	NOTEST	1.62838	1.48694	-0.131087	0	1	1	no	NO MATCH
XLOC_000585	XLOC_000585	-	DS620613:393360-396507	q1	q2	NOTEST	0	0	0	0	1	1	no	NO MATCH
XLOC_000586	XLOC_000586	-	DS620617:6796-22564	q1	q2	NOTEST	0	0	0	0	1	1	no	NO MATCH
XLOC_000587	XLOC_000587	-	DS620617:25651-25807	q1	q2	NOTEST	0	0	0	0	1	1	no	NO MATCH
XLOC_000588	XLOC_000588	-	DS620720:14976-46129	q1	q2	OK	24.2677	18.1907	-0.415837	-0.796752	0.26205	0.587582	no	NO MATCH
XLOC_000589	XLOC_000589	-	DS620747:18667-27833	q1	q2	NOTEST	0	0	0	0	1	1	no	NO MATCH
XLOC_000590	XLOC_000590	-	DS620852:200468-204908	q1	q2	NOTEST	4.36075	4.77052	0.129571	0	1	1	no	NO MATCH
XLOC_000591	XLOC_000591	-	DS620852:206696-207503	q1	q2	NOTEST	0	0	0	0	1	1	no	NO MATCH
XLOC_000592	XLOC_000592	-	DS620852:214485-226960	q1	q2	OK	22.7414	23.6999	0.0595586	0.103247	0.88455	0.959356	no	NO MATCH
XLOC_000593	XLOC_000593	-	DS620852:228619-246458	q1	q2	NOTEST	12.0264	9.34973	-0.363208	0	1	1	no	NO MATCH
XLOC_000594	XLOC_000594	-	DS620852:277417-304431	q1	q2	OK	31.1792	22.4175	-0.475958	-0.840447	0.23155	0.566593	no	NO MATCH
XLOC_000595	XLOC_000595	-	DS620852:73725-73992	q1	q2	NOTEST	13.6125	25.125	0.884192	0	1	1	no	NO MATCH
XLOC_000596	XLOC_000596	-	DS620852:179974-199808	q1	q2	OK	17.2033	11.2178	-0.616893	-0.908115	0.19795	0.527036	no	NO MATCH
XLOC_000597	XLOC_000597	-	DS620852:253745-272289	q1	q2	NOTEST	11.0401	5.61521	-0.975334	0	1	1	no	NO MATCH
XLOC_000598	XLOC_000598	-	DS620898:41655-45874	q1	q2	NOTEST	0	0	0	0	1	1	no	NO MATCH
XLOC_000599	XLOC_000599	-	DS620923:58608-62430	q1	q2	NOTEST	0	0	0	0	1	1	no	NO MATCH
XLOC_000600	XLOC_000600	-	DS620923:172667-173567	q1	q2	NOTEST	0	0	0	0	1	1	no	NO MATCH
XLOC_000601	XLOC_000601	-	DS620923:268248-300957	q1	q2	NOTEST	0	0	0	0	1	1	no	NO MATCH
XLOC_000602	XLOC_000602	-	DS620923:321064-345612	q1	q2	OK	79.7461	71.2325	-0.162878	-0.364619	0.60195	0.824104	no	NO MATCH
XLOC_000603	XLOC_000603	-	DS620923:351027-358564	q1	q2	OK	90.1394	62.1756	-0.535809	-0.925634	0.19	0.516678	no	NO MATCH
XLOC_000604	XLOC_000604	-	DS620923:104077-104329	q1	q2	NOTEST	0	0	0	0	1	1	no	NO MATCH
XLOC_000605	XLOC_000605	-	DS620923:349216-350552	q1	q2	OK	19.2488	21.9908	0.19213	0.201211	0.7783	0.913648	no	NO MATCH
XLOC_000606	XLOC_000606	-	DS620923:371729-403348	q1	q2	NOTEST	0.0248506	0.324844	3.7084	0	1	1	no	NO MATCH
XLOC_000607	XLOC_000607	-	DS620923:437366-450671	q1	q2	NOTEST	6.68394	9.8899	0.565256	0	1	1	no	NO MATCH
XLOC_000608	XLOC_000608	-	DS620923:459982-460262	q1	q2	NOTEST	0	0	0	0	1	1	no	NO MATCH
XLOC_000609	XLOC_000609	-	DS620972:2263-2626	q1	q2	NOTEST	0	0	0	0	1	1	no	NO MATCH
XLOC_000610	XLOC_000610	-	DS621007:208318-209450	q1	q2	NOTEST	0	0	0	0	1	1	no	NO MATCH
XLOC_000611	XLOC_000611	-	DS621023:55587-58021	q1	q2	NOTEST	0	0	0	0	1	1	no	NO MATCH
XLOC_000612	XLOC_000612	-	DS621127:94-11903	q1	q2	NOTEST	0	0	0	0	1	1	no	NO MATCH
XLOC_000613	XLOC_000613	-	DS621176:27955-28117	q1	q2	NOTEST	0	0	0	0	1	1	no	NO MATCH
XLOC_000614	XLOC_000614	-	DS621176:29490-56419	q1	q2	OK	20.9268	24.6297	0.235048	0.419095	0.5528	0.794388	no	NO MATCH
XLOC_000615	XLOC_000615	-	DS621176:28496-29119	q1	q2	NOTEST	0	6.60208	inf	0	1	1	no	NO MATCH
XLOC_000616	XLOC_000616	-	DS621176:61041-162187	q1	q2	NOTEST	5.47176	3.12277	-0.809177	0	1	1	no	NO MATCH
XLOC_000617	XLOC_000617	-	DS621179:1038-10568	q1	q2	OK	100.675	82.564	-0.286124	-0.53516	0.4402	0.723888	no	NO MATCH
XLOC_000618	XLOC_000618	-	DS621179:14176-14758	q1	q2	NOTEST	0	1.98733	inf	0	1	1	no	NO MATCH
XLOC_000619	XLOC_000619	-	DS621205:9759-11761	q1	q2	NOTEST	0	0	0	0	1	1	no	NO MATCH
XLOC_000620	XLOC_000620	-	DS621205:681-1437	q1	q2	NOTEST	1.45483	0	#NAME?	0	1	1	no	NO MATCH
XLOC_000621	XLOC_000621	-	DS621207:22755-25604	q1	q2	NOTEST	0	0	0	0	1	1	no	NO MATCH
XLOC_000622	XLOC_000622	-	DS621211:12754-13333	q1	q2	NOTEST	0	0	0	0	1	1	no	NO MATCH
XLOC_000623	XLOC_000623	-	DS621211:17896-18226	q1	q2	NOTEST	0	0	0	0	1	1	no	NO MATCH
XLOC_000624	XLOC_000624	-	DS621285:34612-37764	q1	q2	NOTEST	0	0.179081	inf	0	1	1	no	NO MATCH
XLOC_000625	XLOC_000625	-	DS621285:193484-202709	q1	q2	NOTEST	0	0	0	0	1	1	no	NO MATCH
XLOC_000626	XLOC_000626	-	DS621285:203348-226755	q1	q2	NOTEST	0	0	0	0	1	1	no	NO MATCH
XLOC_000627	XLOC_000627	-	DS621322:171-363	q1	q2	NOTEST	0	0	0	0	1	1	no	NO MATCH
XLOC_000628	XLOC_000628	-	DS621322:10567-12907	q1	q2	OK	19.6126	11.3276	-0.791943	-0.46928	0.49525	0.759731	no	NO MATCH
XLOC_000629	XLOC_000629	-	DS621328:23562-23754	q1	q2	NOTEST	0	0	0	0	1	1	no	NO MATCH
XLOC_000630	XLOC_000630	-	DS621374:625-804	q1	q2	NOTEST	0	0	0	0	1	1	no	NO MATCH
XLOC_000631	XLOC_000631	-	DS621436:57-3166	q1	q2	NOTEST	0	4.45638	inf	0	1	1	no	NO MATCH
XLOC_000632	XLOC_000632	-	DS621436:4608-8787	q1	q2	NOTEST	0	0	0	0	1	1	no	NO MATCH
XLOC_000633	XLOC_000633	-	DS621436:18527-34074	q1	q2	NOTEST	0	0	0	0	1	1	no	NO MATCH
XLOC_000634	XLOC_000634	-	DS621444:328-2113	q1	q2	NOTEST	0	0	0	0	1	1	no	NO MATCH
XLOC_000635	XLOC_000635	-	DS621580:8685-13237	q1	q2	NOTEST	0	0	0	0	1	1	no	NO MATCH
XLOC_000636	XLOC_000636	-	DS621630:5785-17297	q1	q2	NOTEST	0	0	0	0	1	1	no	NO MATCH
XLOC_000637	XLOC_000637	-	DS621675:2577-3029	q1	q2	NOTEST	0	0	0	0	1	1	no	NO MATCH
XLOC_000638	XLOC_000638	-	DS621683:24603-24976	q1	q2	NOTEST	0	0	0	0	1	1	no	NO MATCH
XLOC_000639	XLOC_000639	-	DS621691:237999-238269	q1	q2	NOTEST	0	0	0	0	1	1	no	NO MATCH
XLOC_000640	XLOC_000640	-	DS621691:4672-176841	q1	q2	NOTEST	0.00345827	0.00307498	-0.169473	0	1	1	no	NO MATCH
XLOC_000641	XLOC_000641	-	DS621767:1224-3192	q1	q2	NOTEST	0	0	0	0	1	1	no	NO MATCH
XLOC_000642	XLOC_000642	-	DS621823:165322-167753	q1	q2	NOTEST	0	0	0	0	1	1	no	NO MATCH
XLOC_000643	XLOC_000643	-	DS621858:6045-6393	q1	q2	NOTEST	3.67054	0	#NAME?	0	1	1	no	NO MATCH
XLOC_000644	XLOC_000644	-	DS621858:18893-33698	q1	q2	NOTEST	9.32274	9.76156	0.0663585	0	1	1	no	NO MATCH
XLOC_000645	XLOC_000645	-	DS621888:2433-10579	q1	q2	NOTEST	0	0	0	0	1	1	no	NO MATCH
XLOC_000646	XLOC_000646	-	DS621961:107776-108125	q1	q2	NOTEST	0	0	0	0	1	1	no	NO MATCH
XLOC_000647	XLOC_000647	-	DS621961:185773-186656	q1	q2	NOTEST	0.951224	0	#NAME?	0	1	1	no	NO MATCH
XLOC_000648	XLOC_000648	-	DS621961:154140-161219	q1	q2	OK	29.7497	23.22	-0.35751	-0.721247	0.304	0.617549	no	NO MATCH
XLOC_000649	XLOC_000649	-	DS621961:164018-165275	q1	q2	NOTEST	0.752199	0	#NAME?	0	1	1	no	NO MATCH
XLOC_000650	XLOC_000650	-	DS621961:166327-173594	q1	q2	NOTEST	0	0	0	0	1	1	no	NO MATCH
XLOC_000651	XLOC_000651	-	DS621989:68865-92519	q1	q2	NOTEST	0	0	0	0	1	1	no	NO MATCH
XLOC_000652	XLOC_000652	-	DS621989:109-22903	q1	q2	NOTEST	0	0	0	0	1	1	no	NO MATCH
XLOC_000653	XLOC_000653	-	DS622030:4899-14339	q1	q2	NOTEST	0	0	0	0	1	1	no	NO MATCH
XLOC_000654	XLOC_000654	-	DS622038:11569-13646	q1	q2	NOTEST	0	0	0	0	1	1	no	NO MATCH
XLOC_000655	XLOC_000655	-	DS622131:96248-126746	q1	q2	NOTEST	0.891504	2.29459	1.36392	0	1	1	no	NO MATCH
XLOC_000656	XLOC_000656	-	DS622131:173-10734	q1	q2	OK	133.513	147.258	0.141368	0.26139	0.7108	0.881229	no	NO MATCH
XLOC_000657	XLOC_000657	-	DS622131:128662-134341	q1	q2	NOTEST	6.13565	1.90439	-1.68789	0	1	1	no	NO MATCH
XLOC_000658	XLOC_000658	-	DS622145:12402-39675	q1	q2	NOTEST	0	0.0195319	inf	0	1	1	no	NO MATCH
XLOC_000659	XLOC_000659	-	DS622145:8527-9478	q1	q2	OK	16.5527	9.84635	-0.749407	-0.791021	0.24695	0.578117	no	NO MATCH
XLOC_000660	XLOC_000660	-	DS622189:78573-79746	q1	q2	NOTEST	0	0	0	0	1	1	no	NO MATCH
XLOC_000661	XLOC_000661	-	DS622189:125788-140060	q1	q2	NOTEST	0	0	0	0	1	1	no	NO MATCH
XLOC_000662	XLOC_000662	-	DS622189:223856-240625	q1	q2	NOTEST	0	0	0	0	1	1	no	NO MATCH
XLOC_000663	XLOC_000663	-	DS622189:258956-301383	q1	q2	NOTEST	1.4566	2.58638	0.828327	0	1	1	no	NO MATCH
XLOC_000664	XLOC_000664	-	DS622189:326376-330107	q1	q2	NOTEST	0	0	0	0	1	1	no	NO MATCH
XLOC_000665	XLOC_000665	-	DS622189:6997-8559	q1	q2	NOTEST	0	0	0	0	1	1	no	NO MATCH
XLOC_000666	XLOC_000666	-	DS622189:358634-386046	q1	q2	NOTEST	0	0	0	0	1	1	no	NO MATCH
XLOC_000667	XLOC_000667	-	DS622189:396776-399616	q1	q2	NOTEST	0	0	0	0	1	1	no	NO MATCH
XLOC_000668	XLOC_000668	-	DS622207:36300-36497	q1	q2	NOTEST	0	0	0	0	1	1	no	NO MATCH
XLOC_000669	XLOC_000669	-	DS622267:491-11787	q1	q2	NOTEST	0	0	0	0	1	1	no	NO MATCH
XLOC_000670	XLOC_000670	-	DS622267:17383-26775	q1	q2	NOTEST	0	0	0	0	1	1	no	NO MATCH
XLOC_000671	XLOC_000671	-	DS622376:519-18342	q1	q2	NOTEST	0.525278	0.469267	-0.162672	0	1	1	no	NO MATCH
XLOC_000672	XLOC_000672	-	DS622420:31230-32516	q1	q2	NOTEST	3.47148	1.16184	-1.57914	0	1	1	no	NO MATCH
XLOC_000673	XLOC_000673	-	DS622420:70582-70969	q1	q2	OK	21.8482	0	#NAME?	#NAME?	0.0078	0.113321	no	NO MATCH
XLOC_000674	XLOC_000674	-	DS622420:124869-135484	q1	q2	NOTEST	0	0	0	0	1	1	no	NO MATCH
XLOC_000675	XLOC_000675	-	DS622420:1635-12033	q1	q2	OK	210.186	217.859	0.051722	0.112294	0.8692	0.953925	no	NO MATCH
XLOC_000676	XLOC_000676	-	DS622420:37203-47954	q1	q2	NOTEST	10.9768	3.1034	-1.82254	0	1	1	no	NO MATCH
XLOC_000677	XLOC_000677	-	DS622420:80703-81776	q1	q2	NOTEST	23.8413	8.35416	-1.5129	0	1	1	no	NO MATCH
XLOC_000678	XLOC_000678	-	DS622420:82502-92255	q1	q2	NOTEST	1.3489	1.6208	0.264916	0	1	1	no	NO MATCH
XLOC_000679	XLOC_000679	-	DS622420:148827-149753	q1	q2	NOTEST	0	0	0	0	1	1	no	NO MATCH
XLOC_000680	XLOC_000680	-	DS622420:160803-161046	q1	q2	OK	17.1516	26.1341	0.607587	0.275838	0.42125	0.711389	no	NO MATCH
XLOC_000681	XLOC_000681	-	DS622420:171326-179952	q1	q2	NOTEST	0.419528	3.54127	3.07743	0	1	1	no	NO MATCH
XLOC_000682	XLOC_000682	-	DS622420:186407-194750	q1	q2	NOTEST	0.0960554	0.0886462	-0.115808	0	1	1	no	NO MATCH
XLOC_000683	XLOC_000683	-	DS622420:196082-198096	q1	q2	OK	14.6585	4.78572	-1.61492	-0.597518	0.3371	0.641637	no	NO MATCH
XLOC_000684	XLOC_000684	-	DS622420:201720-207918	q1	q2	OK	13.2898	23.4313	0.818118	0.174503	0.6144	0.83179	no	NO MATCH
XLOC_000685	XLOC_000685	-	DS622420:210832-211593	q1	q2	OK	77.0905	63.5812	-0.277954	-0.330565	0.6235	0.837355	no	NO MATCH
XLOC_000686	XLOC_000686	-	DS622420:217586-217895	q1	q2	NOTEST	0	4.36349	inf	0	1	1	no	NO MATCH
XLOC_000687	XLOC_000687	-	DS622420:221438-226481	q1	q2	NOTEST	0	7.8795	inf	0	1	1	no	NO MATCH
XLOC_000688	XLOC_000688	-	DS622420:237921-242864	q1	q2	NOTEST	0.125228	0	#NAME?	0	1	1	no	NO MATCH
XLOC_000689	XLOC_000689	-	DS622420:250055-252923	q1	q2	NOTEST	0	3.84542	inf	0	1	1	no	NO MATCH
XLOC_000690	XLOC_000690	-	DS622420:257821-258220	q1	q2	NOTEST	0	0	0	0	1	1	no	NO MATCH
XLOC_000691	XLOC_000691	-	DS622420:281835-305176	q1	q2	OK	365.847	240.261	-0.606635	-1.47711	0.03655	0.235003	no	NO MATCH
XLOC_000692	XLOC_000692	-	DS622494:144276-157441	q1	q2	NOTEST	0	0	0	0	1	1	no	NO MATCH
XLOC_000693	XLOC_000693	-	DS622494:210267-238098	q1	q2	NOTEST	0	0.0452175	inf	0	1	1	no	NO MATCH
XLOC_000694	XLOC_000694	-	DS622547:21558-46435	q1	q2	NOTEST	4.69654	0.782427	-2.58557	0	1	1	no	NO MATCH
XLOC_000695	XLOC_000695	-	DS622547:117399-153321	q1	q2	OK	16.5852	7.13531	-1.21685	-1.24754	0.0963	0.377565	no	NO MATCH
XLOC_000696	XLOC_000696	-	DS622547:187358-199643	q1	q2	OK	64.7466	47.0983	-0.45913	-0.904305	0.19895	0.527104	no	NO MATCH
XLOC_000697	XLOC_000697	-	DS622547:202095-233176	q1	q2	NOTEST	3.53629	1.24639	-1.50448	0	1	1	no	NO MATCH
XLOC_000698	XLOC_000698	-	DS622547:49544-51129	q1	q2	NOTEST	1.57524	0	#NAME?	0	1	1	no	NO MATCH
XLOC_000699	XLOC_000699	-	DS622547:51983-81748	q1	q2	NOTEST	6.82096	3.71444	-0.876828	0	1	1	no	NO MATCH
XLOC_000700	XLOC_000700	-	DS622547:89458-109155	q1	q2	NOTEST	10.5707	7.37108	-0.520128	0	1	1	no	NO MATCH
XLOC_000701	XLOC_000701	-	DS622547:160135-177153	q1	q2	NOTEST	0.538491	1.32947	1.30386	0	1	1	no	NO MATCH
XLOC_000702	XLOC_000702	-	DS622682:7080-9532	q1	q2	NOTEST	0	0	0	0	1	1	no	NO MATCH
XLOC_000703	XLOC_000703	-	DS622764:2456-4070	q1	q2	NOTEST	0	0	0	0	1	1	no	NO MATCH
XLOC_000704	XLOC_000704	-	DS622764:4103-10988	q1	q2	OK	58.4301	53.0511	-0.139329	-0.266688	0.7058	0.877427	no	NO MATCH
XLOC_000705	XLOC_000705	-	DS622764:14246-17577	q1	q2	OK	20.6554	10.2564	-1.01	-0.876081	0.1959	0.524941	no	NO MATCH
XLOC_000706	XLOC_000706	-	DS622764:22881-35582	q1	q2	OK	36.3763	21.1112	-0.784991	-1.39184	0.0546	0.287811	no	NO MATCH
XLOC_000707	XLOC_000707	-	DS622764:43067-70639	q1	q2	OK	13.4635	13.5626	0.0105753	0.0182547	0.96875	0.983039	no	NO MATCH
XLOC_000708	XLOC_000708	-	DS622764:75371-103806	q1	q2	NOTEST	4.16899	3.07584	-0.438716	0	1	1	no	NO MATCH
XLOC_000709	XLOC_000709	-	DS622764:104984-109968	q1	q2	NOTEST	0	0	0	0	1	1	no	NO MATCH
XLOC_000710	XLOC_000710	-	DS622764:109983-111686	q1	q2	NOTEST	0.526034	0.703257	0.418895	0	1	1	no	NO MATCH
XLOC_000711	XLOC_000711	-	DS622764:153146-180899	q1	q2	NOTEST	6.94135	2.35361	-1.56034	0	1	1	no	NO MATCH
XLOC_000712	XLOC_000712	-	DS622764:196973-197414	q1	q2	OK	30.6988	38.9469	0.343325	0.345828	0.6245	0.837974	no	NO MATCH
XLOC_000713	XLOC_000713	-	DS622764:197486-197648	q1	q2	NOTEST	0	0	0	0	1	1	no	NO MATCH
XLOC_000714	XLOC_000714	-	DS622764:198094-211734	q1	q2	OK	22.256	26.998	0.278655	0.396495	0.5731	0.806383	no	NO MATCH
XLOC_000715	XLOC_000715	-	DS622764:234792-239529	q1	q2	NOTEST	2.95529	0	#NAME?	0	1	1	no	NO MATCH
XLOC_000716	XLOC_000716	-	DS622764:269997-270966	q1	q2	OK	31.949	40.3771	0.337769	0.571318	0.4137	0.704013	no	NO MATCH
XLOC_000717	XLOC_000717	-	DS622764:275853-299145	q1	q2	OK	15.8762	10.3585	-0.616051	-1.00064	0.1577	0.476435	no	NO MATCH
XLOC_000718	XLOC_000718	-	DS622764:300048-355681	q1	q2	NOTEST	8.44934	10.0453	0.249605	0	1	1	no	NO MATCH
XLOC_000719	XLOC_000719	-	DS622764:376412-377204	q1	q2	NOTEST	5.08411	2.51632	-1.01468	0	1	1	no	NO MATCH
XLOC_000720	XLOC_000720	-	DS622764:115613-130881	q1	q2	NOTEST	4.38763	2.14783	-1.03056	0	1	1	no	NO MATCH
XLOC_000721	XLOC_000721	-	DS622764:136180-152510	q1	q2	NOTEST	2.43359	0.0446982	-5.76672	0	1	1	no	NO MATCH
XLOC_000722	XLOC_000722	-	DS622764:182234-183019	q1	q2	NOTEST	0	0	0	0	1	1	no	NO MATCH
XLOC_000723	XLOC_000723	-	DS622764:184547-196352	q1	q2	OK	10.1324	27.7512	1.45357	1.65179	0.0287	0.209734	no	NO MATCH
XLOC_000724	XLOC_000724	-	DS622764:229489-232583	q1	q2	OK	146.271	113.315	-0.368306	-0.809652	0.2505	0.580367	no	NO MATCH
XLOC_000725	XLOC_000725	-	DS622764:239611-261262	q1	q2	NOTEST	1.01697	1.95227	0.940866	0	1	1	no	NO MATCH
XLOC_000726	XLOC_000726	-	DS622764:361073-375814	q1	q2	OK	369.587	251.473	-0.555509	-1.37823	0.05265	0.283146	no	NO MATCH
XLOC_000727	XLOC_000727	-	DS622924:547-736	q1	q2	NOTEST	0	0	0	0	1	1	no	NO MATCH
XLOC_000728	XLOC_000728	-	DS622941:269-1269	q1	q2	NOTEST	0	0	0	0	1	1	no	NO MATCH
XLOC_000729	XLOC_000729	-	DS622941:1528-19552	q1	q2	NOTEST	1.38098	1.24321	-0.151621	0	1	1	no	NO MATCH
XLOC_000730	XLOC_000730	-	DS622983:102-7916	q1	q2	NOTEST	0	0	0	0	1	1	no	NO MATCH
XLOC_000731	XLOC_000731	-	DS623048:477-1617	q1	q2	NOTEST	0	0	0	0	1	1	no	NO MATCH
XLOC_000732	XLOC_000732	-	DS623071:53775-67550	q1	q2	NOTEST	0	0	0	0	1	1	no	NO MATCH
XLOC_000733	XLOC_000733	-	DS623071:21488-26400	q1	q2	NOTEST	0	0	0	0	1	1	no	NO MATCH
XLOC_000734	XLOC_000734	-	DS623090:49669-56603	q1	q2	NOTEST	6.52909	4.13081	-0.660458	0	1	1	no	NO MATCH
XLOC_000735	XLOC_000735	-	DS623090:75099-86124	q1	q2	OK	31.152	23.1033	-0.431227	-0.683674	0.3291	0.635548	no	NO MATCH
XLOC_000736	XLOC_000736	-	DS623090:86810-87895	q1	q2	NOTEST	0	0	0	0	1	1	no	NO MATCH
XLOC_000737	XLOC_000737	-	DS623090:148219-154532	q1	q2	NOTEST	7.44389	7.5418	0.0188521	0	1	1	no	NO MATCH
XLOC_000738	XLOC_000738	-	DS623090:239374-240445	q1	q2	OK	16.3845	10.1665	-0.688507	-0.816642	0.25325	0.580568	no	NO MATCH
XLOC_000739	XLOC_000739	-	DS623090:438414-439398	q1	q2	NOTEST	0	0	0	0	1	1	no	NO MATCH
XLOC_000740	XLOC_000740	-	DS623090:550405-555732	q1	q2	NOTEST	0	2.97512	inf	0	1	1	no	NO MATCH
XLOC_000741	XLOC_000741	-	DS623090:555763-558164	q1	q2	NOTEST	3.22406	0.57028	-2.49914	0	1	1	no	NO MATCH
XLOC_000742	XLOC_000742	-	DS623090:3928-49291	q1	q2	OK	15.402	13.6168	-0.177731	-0.383107	0.5798	0.810609	no	NO MATCH
XLOC_000743	XLOC_000743	-	DS623090:57914-72797	q1	q2	OK	50.4014	70.3685	0.481465	1.04049	0.1423	0.459124	no	NO MATCH
XLOC_000744	XLOC_000744	-	DS623090:89616-90063	q1	q2	OK	9.18167	14.7492	0.683805	0.422574	0.56205	0.799345	no	NO MATCH
XLOC_000745	XLOC_000745	-	DS623090:133456-143334	q1	q2	NOTEST	9.55876	9.8219	0.0391793	0	1	1	no	NO MATCH
XLOC_000746	XLOC_000746	-	DS623090:160741-227557	q1	q2	OK	54.0435	47.1192	-0.197806	-0.394389	0.57525	0.808006	no	NO MATCH
XLOC_000747	XLOC_000747	-	DS623090:242241-275017	q1	q2	OK	102.221	53.4591	-0.935185	-2.02121	0.00495	0.0848298	no	NO MATCH
XLOC_000748	XLOC_000748	-	DS623090:558193-595840	q1	q2	NOTEST	0.42561	0.406902	-0.0648512	0	1	1	no	NO MATCH
XLOC_000749	XLOC_000749	-	DS623093:8340-8508	q1	q2	NOTEST	0	0	0	0	1	1	no	NO MATCH
XLOC_000750	XLOC_000750	-	DS623212:6352-14907	q1	q2	NOTEST	0	0	0	0	1	1	no	NO MATCH
XLOC_000751	XLOC_000751	-	DS623212:20875-24724	q1	q2	OK	10.6321	14.3031	0.4279	0.446819	0.5139	0.772773	no	NO MATCH
XLOC_000752	XLOC_000752	-	DS623242:176-5200	q1	q2	NOTEST	0	0	0	0	1	1	no	NO MATCH
XLOC_000753	XLOC_000753	-	DS623299:20360-60413	q1	q2	NOTEST	6.3458	4.12366	-0.621879	0	1	1	no	NO MATCH
XLOC_000754	XLOC_000754	-	DS623299:70907-95187	q1	q2	OK	12.5339	16.1705	0.367523	0.43059	0.52405	0.775479	no	NO MATCH
XLOC_000755	XLOC_000755	-	DS623318:8827-17318	q1	q2	NOTEST	0.0943367	0	#NAME?	0	1	1	no	NO MATCH
XLOC_000756	XLOC_000756	-	DS623318:24078-45916	q1	q2	OK	133.588	207.65	0.636357	1.58531	0.02455	0.198958	no	NO MATCH
XLOC_000757	XLOC_000757	-	DS623318:75115-75340	q1	q2	NOTEST	0	0	0	0	1	1	no	NO MATCH
XLOC_000758	XLOC_000758	-	DS623318:46748-55579	q1	q2	NOTEST	0	0	0	0	1	1	no	NO MATCH
XLOC_000759	XLOC_000759	-	DS623318:57606-57882	q1	q2	NOTEST	0	0	0	0	1	1	no	NO MATCH
XLOC_000760	XLOC_000760	-	DS623534:713-1571	q1	q2	NOTEST	0	0	0	0	1	1	no	NO MATCH
XLOC_000761	XLOC_000761	-	DS623559:28848-37814	q1	q2	NOTEST	0	0	0	0	1	1	no	NO MATCH
XLOC_000762	XLOC_000762	-	DS623626:1145-1318	q1	q2	NOTEST	0	0	0	0	1	1	no	NO MATCH
XLOC_000763	XLOC_000763	-	DS623706:501-660	q1	q2	OK	950.508	914.275	-0.0560701	-0.0600772	0.9198	0.968614	no	NO MATCH
XLOC_000764	XLOC_000764	-	DS623771:1157-11076	q1	q2	OK	52.6579	43.0278	-0.291381	-0.298662	0.66895	0.862108	no	NO MATCH
XLOC_000765	XLOC_000765	-	DS623907:5136-8132	q1	q2	NOTEST	0	0	0	0	1	1	no	NO MATCH
XLOC_000766	XLOC_000766	-	DS623913:61-5656	q1	q2	NOTEST	14.4327	5.44675	-1.40588	0	1	1	no	NO MATCH
XLOC_000767	XLOC_000767	-	DS623913:5849-6188	q1	q2	NOTEST	0	0	0	0	1	1	no	NO MATCH
XLOC_000768	XLOC_000768	-	DS623913:20511-42568	q1	q2	NOTEST	9.72041	11.3311	0.221204	0	1	1	no	NO MATCH
XLOC_000769	XLOC_000769	-	DS623913:53208-92715	q1	q2	NOTEST	0.404497	0	#NAME?	0	1	1	no	NO MATCH
XLOC_000770	XLOC_000770	-	DS623913:12099-14914	q1	q2	NOTEST	0	0	0	0	1	1	no	NO MATCH
XLOC_000771	XLOC_000771	-	DS623913:113472-158944	q1	q2	NOTEST	7.16142	4.99568	-0.519563	0	1	1	no	NO MATCH
XLOC_000772	XLOC_000772	-	DS624009:39415-42060	q1	q2	NOTEST	5.18032	3.9006	-0.409345	0	1	1	no	NO MATCH
XLOC_000773	XLOC_000773	-	DS624019:19922-34288	q1	q2	NOTEST	5.22927	2.43051	-1.10535	0	1	1	no	NO MATCH
XLOC_000774	XLOC_000774	-	DS624020:12218-14559	q1	q2	OK	14.7397	13.1157	-0.168417	-0.294321	0.6716	0.862378	no	NO MATCH
XLOC_000775	XLOC_000775	-	DS624113:52521-56738	q1	q2	NOTEST	0	0	0	0	1	1	no	NO MATCH
XLOC_000776	XLOC_000776	-	DS624113:33804-44136	q1	q2	NOTEST	0	0	0	0	1	1	no	NO MATCH
XLOC_000777	XLOC_000777	-	DS624113:69964-71855	q1	q2	NOTEST	0	0	0	0	1	1	no	NO MATCH
XLOC_000778	XLOC_000778	-	DS624178:624-888	q1	q2	NOTEST	0	0	0	0	1	1	no	NO MATCH
XLOC_000779	XLOC_000779	-	DS624285:61138-69204	q1	q2	NOTEST	1.35294	0	#NAME?	0	1	1	no	NO MATCH
XLOC_000780	XLOC_000780	-	DS624285:665231-665852	q1	q2	NOTEST	0	0	0	0	1	1	no	NO MATCH
XLOC_000781	XLOC_000781	-	DS624285:266366-268694	q1	q2	NOTEST	0	0	0	0	1	1	no	NO MATCH
XLOC_000782	XLOC_000782	-	DS624285:395666-405036	q1	q2	NOTEST	0	0	0	0	1	1	no	NO MATCH
XLOC_000783	XLOC_000783	-	DS624285:427716-430865	q1	q2	NOTEST	0	0	0	0	1	1	no	NO MATCH
XLOC_000784	XLOC_000784	-	DS624291:9-561	q1	q2	NOTEST	0	0	0	0	1	1	no	NO MATCH
XLOC_000785	XLOC_000785	-	DS624461:5032-7595	q1	q2	NOTEST	0	0	0	0	1	1	no	NO MATCH
XLOC_000786	XLOC_000786	-	DS624465:2491-10194	q1	q2	OK	16.9563	10.3676	-0.709746	-0.581336	0.4128	0.703466	no	NO MATCH
XLOC_000787	XLOC_000787	-	DS624465:138285-190639	q1	q2	NOTEST	0	0	0	0	1	1	no	NO MATCH
XLOC_000788	XLOC_000788	-	DS624465:88476-93183	q1	q2	NOTEST	0	0	0	0	1	1	no	NO MATCH
XLOC_000789	XLOC_000789	-	DS624465:95455-95680	q1	q2	NOTEST	0	0	0	0	1	1	no	NO MATCH
XLOC_000790	XLOC_000790	-	DS624476:15967-41821	q1	q2	OK	86.6152	134.795	0.638074	1.49237	0.03635	0.234947	no	NO MATCH
XLOC_000791	XLOC_000791	-	DS624476:365653-424127	q1	q2	OK	27.6647	26.8448	-0.0434004	-0.0735523	0.91835	0.968501	no	NO MATCH
XLOC_000792	XLOC_000792	-	DS624476:452658-454854	q1	q2	NOTEST	0	0.629177	inf	0	1	1	no	NO MATCH
XLOC_000793	XLOC_000793	-	DS624476:512414-512739	q1	q2	NOTEST	0	0	0	0	1	1	no	NO MATCH
XLOC_000794	XLOC_000794	-	DS624476:321524-346460	q1	q2	OK	369.435	251.966	-0.552092	-1.23175	0.0768	0.344224	no	NO MATCH
XLOC_000795	XLOC_000795	-	DS624527:11616-52231	q1	q2	NOTEST	0.0147135	0	#NAME?	0	1	1	no	NO MATCH
XLOC_000796	XLOC_000796	-	DS624538:211354-211528	q1	q2	NOTEST	0	0	0	0	1	1	no	NO MATCH
XLOC_000797	XLOC_000797	-	DS624538:280214-290261	q1	q2	NOTEST	0	0	0	0	1	1	no	NO MATCH
XLOC_000798	XLOC_000798	-	DS624571:79214-96814	q1	q2	NOTEST	0	0.686872	inf	0	1	1	no	NO MATCH
XLOC_000799	XLOC_000799	-	DS624571:108597-115204	q1	q2	OK	13.8353	8.5724	-0.69058	-0.540673	0.42425	0.713485	no	NO MATCH
XLOC_000800	XLOC_000800	-	DS624571:144763-168323	q1	q2	OK	96.7074	110.28	0.189468	0.474304	0.49905	0.763318	no	NO MATCH
XLOC_000801	XLOC_000801	-	DS624571:171468-173848	q1	q2	OK	163.021	166.033	0.0264107	0.0644726	0.92645	0.970519	no	NO MATCH
XLOC_000802	XLOC_000802	-	DS624571:216511-249128	q1	q2	NOTEST	0	0	0	0	1	1	no	NO MATCH
XLOC_000803	XLOC_000803	-	DS624571:119552-124780	q1	q2	OK	1170.68	1599.38	0.450167	1.09933	0.11135	0.400558	no	NO MATCH
XLOC_000804	XLOC_000804	-	DS624571:142148-143162	q1	q2	NOTEST	10.7122	5.05778	-1.08268	0	1	1	no	NO MATCH
XLOC_000805	XLOC_000805	-	DS624571:144763-168323	q1	q2	NOTEST	0.0837191	0	#NAME?	0	1	1	no	NO MATCH
XLOC_000806	XLOC_000806	-	DS624571:175158-198128	q1	q2	NOTEST	0.429222	0	#NAME?	0	1	1	no	NO MATCH
XLOC_000807	XLOC_000807	-	DS624571:256902-366800	q1	q2	NOTEST	6.00522	7.8181	0.3806	0	1	1	no	NO MATCH
XLOC_000808	XLOC_000808	-	DS624596:98479-125588	q1	q2	OK	32.6452	31.6145	-0.0462829	-0.0929067	0.89605	0.961866	no	NO MATCH
XLOC_000809	XLOC_000809	-	DS624596:43348-98209	q1	q2	NOTEST	7.16793	8.03538	0.16481	0	1	1	no	NO MATCH
XLOC_000810	XLOC_000810	-	DS624596:286575-288876	q1	q2	NOTEST	0	0	0	0	1	1	no	NO MATCH
XLOC_000811	XLOC_000811	-	DS624614:1301-5354	q1	q2	NOTEST	0	0	0	0	1	1	no	NO MATCH
XLOC_000812	XLOC_000812	-	DS624614:9630-10170	q1	q2	NOTEST	0	0	0	0	1	1	no	NO MATCH
XLOC_000813	XLOC_000813	-	DS624616:9924-10386	q1	q2	NOTEST	0	0	0	0	1	1	no	NO MATCH
XLOC_000814	XLOC_000814	-	DS624715:9403-9838	q1	q2	NOTEST	0	0	0	0	1	1	no	NO MATCH
XLOC_000815	XLOC_000815	-	DS624715:14995-18438	q1	q2	NOTEST	0	0	0	0	1	1	no	NO MATCH
XLOC_000816	XLOC_000816	-	DS624726:37392-38148	q1	q2	NOTEST	0	0	0	0	1	1	no	NO MATCH
XLOC_000817	XLOC_000817	-	DS624783:96349-107883	q1	q2	OK	13.7409	4.56443	-1.58998	-1.40848	0.06835	0.324546	no	NO MATCH
XLOC_000818	XLOC_000818	-	DS624783:14094-89337	q1	q2	NOTEST	4.97798	5.13584	0.0450398	0	1	1	no	NO MATCH
XLOC_000819	XLOC_000819	-	DS624783:92628-93021	q1	q2	OK	68.5118	63.8824	-0.100933	-0.126998	0.84875	0.945495	no	NO MATCH
XLOC_000820	XLOC_000820	-	DS624783:93697-95653	q1	q2	OK	26.5318	26.3207	-0.0115293	-0.0228192	0.9772	0.986319	no	NO MATCH
XLOC_000821	XLOC_000821	-	DS624783:112093-161039	q1	q2	OK	10.0406	14.7591	0.555757	0.817217	0.2403	0.574713	no	NO MATCH
XLOC_000822	XLOC_000822	-	DS624813:581-1073	q1	q2	NOTEST	0	0	0	0	1	1	no	NO MATCH
XLOC_000823	XLOC_000823	-	DS624815:21016-55327	q1	q2	NOTEST	0	0	0	0	1	1	no	NO MATCH
XLOC_000824	XLOC_000824	-	DS624841:5222-19422	q1	q2	OK	98.7057	97.6534	-0.0154629	-0.036431	0.9594	0.979508	no	NO MATCH
XLOC_000825	XLOC_000825	-	DS624841:27496-28323	q1	q2	OK	324.532	203.855	-0.670816	-0.531184	0.52505	0.776237	no	NO MATCH
XLOC_000826	XLOC_000826	-	DS624841:3476-3618	q1	q2	NOTEST	0	0	0	0	1	1	no	NO MATCH
XLOC_000827	XLOC_000827	-	DS624854:75608-91125	q1	q2	NOTEST	3.26497	1.79713	-0.861375	0	1	1	no	NO MATCH
XLOC_000828	XLOC_000828	-	DS624854:93281-98171	q1	q2	NOTEST	0.982306	2.46201	1.32559	0	1	1	no	NO MATCH
XLOC_000829	XLOC_000829	-	DS624854:103983-114007	q1	q2	NOTEST	11.0174	3.55275	-1.63277	0	1	1	no	NO MATCH
XLOC_000830	XLOC_000830	-	DS624854:121636-141680	q1	q2	NOTEST	2.05353	3.14429	0.614628	0	1	1	no	NO MATCH
XLOC_000831	XLOC_000831	-	DS624854:151636-175304	q1	q2	NOTEST	5.20873	1.04494	-2.31752	0	1	1	no	NO MATCH
XLOC_000832	XLOC_000832	-	DS624854:199636-199906	q1	q2	OK	84.6957	24.2211	-1.80602	-1.07721	0.1567	0.476435	no	NO MATCH
XLOC_000833	XLOC_000833	-	DS624854:100691-103722	q1	q2	OK	511.537	675.365	0.40083	0.984116	0.1555	0.475389	no	NO MATCH
XLOC_000834	XLOC_000834	-	DS624854:116770-119775	q1	q2	OK	69.0068	43.6194	-0.661768	-0.724703	0.2942	0.609358	no	NO MATCH
XLOC_000835	XLOC_000835	-	DS624854:141788-142586	q1	q2	NOTEST	0	0	0	0	1	1	no	NO MATCH
XLOC_000836	XLOC_000836	-	DS624854:175642-190396	q1	q2	NOTEST	1.99499	1.63774	-0.28467	0	1	1	no	NO MATCH
XLOC_000837	XLOC_000837	-	DS624854:198576-199591	q1	q2	OK	258.294	163.028	-0.663894	-1.60573	0.0251	0.200406	no	NO MATCH
XLOC_000838	XLOC_000838	-	DS624854:219787-247136	q1	q2	NOTEST	1.02894	0	#NAME?	0	1	1	no	NO MATCH
XLOC_000839	XLOC_000839	-	DS624854:306869-317671	q1	q2	NOTEST	0	0	0	0	1	1	no	NO MATCH
XLOC_000840	XLOC_000840	-	DS624854:369761-386209	q1	q2	NOTEST	0	0	0	0	1	1	no	NO MATCH
XLOC_000841	XLOC_000841	-	DS624854:449060-461933	q1	q2	NOTEST	0.96532	2.7756	1.52372	0	1	1	no	NO MATCH
XLOC_000842	XLOC_000842	-	DS624854:468312-468765	q1	q2	NOTEST	0	0	0	0	1	1	no	NO MATCH
XLOC_000843	XLOC_000843	-	DS624864:2426-2842	q1	q2	NOTEST	0	4.90455	inf	0	1	1	no	NO MATCH
XLOC_000844	XLOC_000844	-	DS624897:53-1453	q1	q2	NOTEST	0	0	0	0	1	1	no	NO MATCH
XLOC_000845	XLOC_000845	-	DS624920:1072-1498	q1	q2	NOTEST	0	3.48966	inf	0	1	1	no	NO MATCH
XLOC_000846	XLOC_000846	-	DS624922:269-1175	q1	q2	NOTEST	0	0	0	0	1	1	no	NO MATCH
XLOC_000847	XLOC_000847	-	DS624935:21803-22142	q1	q2	NOTEST	0	0	0	0	1	1	no	NO MATCH
XLOC_000848	XLOC_000848	-	DS624946:623-875	q1	q2	NOTEST	0	0	0	0	1	1	no	NO MATCH
XLOC_000849	XLOC_000849	-	DS624999:24998-29972	q1	q2	OK	52.5082	81.66	0.637087	1.36558	0.05085	0.275905	no	NO MATCH
XLOC_000850	XLOC_000850	-	DS625035:130-410	q1	q2	NOTEST	0	0	0	0	1	1	no	NO MATCH
XLOC_000851	XLOC_000851	-	DS625041:4844-31981	q1	q2	NOTEST	0	0	0	0	1	1	no	NO MATCH
XLOC_000852	XLOC_000852	-	DS625041:33250-33454	q1	q2	NOTEST	0	0	0	0	1	1	no	NO MATCH
XLOC_000853	XLOC_000853	-	DS625041:41962-42394	q1	q2	NOTEST	0	0	0	0	1	1	no	NO MATCH
XLOC_000854	XLOC_000854	-	DS625041:61280-102602	q1	q2	NOTEST	0	0	0	0	1	1	no	NO MATCH
XLOC_000855	XLOC_000855	-	DS625086:17801-21302	q1	q2	NOTEST	0	0	0	0	1	1	no	NO MATCH
XLOC_000856	XLOC_000856	-	DS625122:10107-10803	q1	q2	NOTEST	0	0	0	0	1	1	no	NO MATCH
XLOC_000857	XLOC_000857	-	DS625176:19011-19201	q1	q2	NOTEST	0	0	0	0	1	1	no	NO MATCH
XLOC_000858	XLOC_000858	-	DS625236:25390-37565	q1	q2	OK	42.7205	66.8533	0.646071	1.33692	0.0614	0.306182	no	NO MATCH
XLOC_000859	XLOC_000859	-	DS625238:8906-9155	q1	q2	NOTEST	0	0	0	0	1	1	no	NO MATCH
XLOC_000860	XLOC_000860	-	DS625299:221-419	q1	q2	NOTEST	0	0	0	0	1	1	no	NO MATCH
XLOC_000861	XLOC_000861	-	DS625300:9208-10577	q1	q2	NOTEST	0	0	0	0	1	1	no	NO MATCH
XLOC_000862	XLOC_000862	-	DS625393:153086-153243	q1	q2	NOTEST	0	0	0	0	1	1	no	NO MATCH
XLOC_000863	XLOC_000863	-	DS625419:14448-14797	q1	q2	NOTEST	3.64952	11.0552	1.59895	0	1	1	no	NO MATCH
XLOC_000864	XLOC_000864	-	DS625431:558-2755	q1	q2	NOTEST	4.25519	0.555504	-2.93735	0	1	1	no	NO MATCH
XLOC_000865	XLOC_000865	-	DS625431:3938-4636	q1	q2	OK	13.1496	1.5054	-3.1268	-1.3705	0.2523	0.580367	no	NO MATCH
XLOC_000866	XLOC_000866	-	DS625438:1144-14759	q1	q2	OK	15.5279	13.0552	-0.250245	-0.320274	0.64145	0.847661	no	NO MATCH
XLOC_000867	XLOC_000867	-	DS625513:728-1205	q1	q2	NOTEST	0	0	0	0	1	1	no	NO MATCH
XLOC_000868	XLOC_000868	-	DS625547:612-13210	q1	q2	NOTEST	0	0	0	0	1	1	no	NO MATCH
XLOC_000869	XLOC_000869	-	DS625587:7044-19401	q1	q2	NOTEST	0.0488963	1.6579	5.08349	0	1	1	no	NO MATCH
XLOC_000870	XLOC_000870	-	DS625587:27487-50203	q1	q2	NOTEST	0	0.0875044	inf	0	1	1	no	NO MATCH
XLOC_000871	XLOC_000871	-	DS625605:66434-96864	q1	q2	OK	13.8091	13.979	0.0176404	0.0253631	0.9616	0.979508	no	NO MATCH
XLOC_000872	XLOC_000872	-	DS625605:109615-121304	q1	q2	NOTEST	3.09181	1.30704	-1.24215	0	1	1	no	NO MATCH
XLOC_000873	XLOC_000873	-	DS625605:122631-123566	q1	q2	NOTEST	0	0	0	0	1	1	no	NO MATCH
XLOC_000874	XLOC_000874	-	DS625605:1126-42811	q1	q2	NOTEST	1.21426	2.38964	0.976711	0	1	1	no	NO MATCH
XLOC_000875	XLOC_000875	-	DS625605:48631-49778	q1	q2	NOTEST	0	0	0	0	1	1	no	NO MATCH
XLOC_000876	XLOC_000876	-	DS625605:52351-65530	q1	q2	OK	14.3012	18.4137	0.364642	0.581983	0.4044	0.694746	no	NO MATCH
XLOC_000877	XLOC_000877	-	DS625605:97226-106228	q1	q2	NOTEST	1.13474	1.52119	0.422841	0	1	1	no	NO MATCH
XLOC_000878	XLOC_000878	-	DS625605:128080-129371	q1	q2	NOTEST	2.28255	0	#NAME?	0	1	1	no	NO MATCH
XLOC_000879	XLOC_000879	-	DS625645:6618-15556	q1	q2	NOTEST	0	0	0	0	1	1	no	NO MATCH
XLOC_000880	XLOC_000880	-	DS625645:73387-83442	q1	q2	NOTEST	0	0	0	0	1	1	no	NO MATCH
XLOC_000881	XLOC_000881	-	DS625723:5103-32049	q1	q2	NOTEST	0	0	0	0	1	1	no	NO MATCH
XLOC_000882	XLOC_000882	-	DS625723:63533-71496	q1	q2	NOTEST	0	0	0	0	1	1	no	NO MATCH
XLOC_000883	XLOC_000883	-	DS625723:96826-126366	q1	q2	NOTEST	0.0202662	0	#NAME?	0	1	1	no	NO MATCH
XLOC_000884	XLOC_000884	-	DS625821:27752-56817	q1	q2	OK	103.215	100.392	-0.0400165	-0.089574	0.90075	0.962448	no	NO MATCH
XLOC_000885	XLOC_000885	-	DS625830:1716-10684	q1	q2	NOTEST	0	0	0	0	1	1	no	NO MATCH
XLOC_000886	XLOC_000886	-	DS625912:2558-22374	q1	q2	OK	48.5172	49.1703	0.019293	0.036684	0.96405	0.980517	no	NO MATCH
XLOC_000887	XLOC_000887	-	DS625933:11090-11377	q1	q2	NOTEST	0	0	0	0	1	1	no	NO MATCH
XLOC_000888	XLOC_000888	-	DS626007:90641-91544	q1	q2	NOTEST	0	0	0	0	1	1	no	NO MATCH
XLOC_000889	XLOC_000889	-	DS626063:4006-5596	q1	q2	NOTEST	0	0	0	0	1	1	no	NO MATCH
XLOC_000890	XLOC_000890	-	DS626083:49721-50462	q1	q2	NOTEST	0	0	0	0	1	1	no	NO MATCH
XLOC_000891	XLOC_000891	-	DS626083:54196-70021	q1	q2	NOTEST	0	0	0	0	1	1	no	NO MATCH
XLOC_000892	XLOC_000892	-	DS626219:6964-8056	q1	q2	NOTEST	0.662119	0.59225	-0.160883	0	1	1	no	NO MATCH
XLOC_000893	XLOC_000893	-	DS626373:8575-12293	q1	q2	NOTEST	0	0	0	0	1	1	no	NO MATCH
XLOC_000894	XLOC_000894	-	DS626378:42892-43155	q1	q2	NOTEST	0	0	0	0	1	1	no	NO MATCH
XLOC_000895	XLOC_000895	-	DS626389:57266-81006	q1	q2	OK	278.528	270.235	-0.0436051	-0.103966	0.8834	0.958855	no	NO MATCH
XLOC_000896	XLOC_000896	-	DS626389:17149-55126	q1	q2	OK	17.1602	10.0999	-0.764723	-0.725203	0.2969	0.61224	no	NO MATCH
XLOC_000897	XLOC_000897	-	DS626389:86356-113708	q1	q2	NOTEST	7.59849	5.93619	-0.356176	0	1	1	no	NO MATCH
XLOC_000898	XLOC_000898	-	DS626389:135102-176188	q1	q2	NOTEST	0.725083	1.55502	1.10072	0	1	1	no	NO MATCH
XLOC_000899	XLOC_000899	-	DS626389:254152-287848	q1	q2	NOTEST	0.724956	0.486306	-0.576028	0	1	1	no	NO MATCH
XLOC_000900	XLOC_000900	-	DS626398:8149-13722	q1	q2	NOTEST	0	0	0	0	1	1	no	NO MATCH
XLOC_000901	XLOC_000901	-	DS626398:62354-75689	q1	q2	NOTEST	0	0	0	0	1	1	no	NO MATCH
XLOC_000902	XLOC_000902	-	DS626425:9308-11997	q1	q2	NOTEST	0	0	0	0	1	1	no	NO MATCH
XLOC_000903	XLOC_000903	-	DS626425:68098-74016	q1	q2	NOTEST	0	0	0	0	1	1	no	NO MATCH
XLOC_000904	XLOC_000904	-	DS626432:1481-2947	q1	q2	NOTEST	0	0	0	0	1	1	no	NO MATCH
XLOC_000905	XLOC_000905	-	DS626490:135-555	q1	q2	NOTEST	0	0	0	0	1	1	no	NO MATCH
XLOC_000906	XLOC_000906	-	DS626493:26381-44685	q1	q2	NOTEST	10.9776	11.5283	0.0706214	0	1	1	no	NO MATCH
XLOC_000907	XLOC_000907	-	DS626493:56691-74390	q1	q2	NOTEST	9.5866	7.68608	-0.318772	0	1	1	no	NO MATCH
XLOC_000908	XLOC_000908	-	DS626493:117231-180873	q1	q2	NOTEST	0	0	0	0	1	1	no	NO MATCH
XLOC_000909	XLOC_000909	-	DS626493:44752-55734	q1	q2	NOTEST	11.268	12.8524	0.189811	0	1	1	no	NO MATCH
XLOC_000910	XLOC_000910	-	DS626493:383281-389854	q1	q2	NOTEST	5.73396	10.7775	0.910417	0	1	1	no	NO MATCH
XLOC_000911	XLOC_000911	-	DS626493:442102-444245	q1	q2	OK	28.8307	37.1755	0.366745	0.454108	0.5088	0.770003	no	NO MATCH
XLOC_000912	XLOC_000912	-	DS626493:492879-496710	q1	q2	NOTEST	0	1.03301	inf	0	1	1	no	NO MATCH
XLOC_000913	XLOC_000913	-	DS626564:74391-89869	q1	q2	NOTEST	0	0	0	0	1	1	no	NO MATCH
XLOC_000914	XLOC_000914	-	DS626580:32275-106450	q1	q2	OK	28.7901	48.1915	0.743208	1.8038	0.0092	0.124379	no	NO MATCH
XLOC_000915	XLOC_000915	-	DS626580:131986-156040	q1	q2	OK	12.0467	21.5062	0.836115	0.828322	0.24295	0.575826	no	NO MATCH
XLOC_000916	XLOC_000916	-	DS626580:291714-341796	q1	q2	OK	13.5944	26.0935	0.940679	1.03371	0.1392	0.453331	no	NO MATCH
XLOC_000917	XLOC_000917	-	DS626580:423614-444780	q1	q2	OK	36.228	67.9228	0.90679	2.09031	0.00355	0.0716923	no	NO MATCH
XLOC_000918	XLOC_000918	-	DS626633:552-15456	q1	q2	OK	70.4313	25.9872	-1.43842	-0.830525	0.255	0.58076	no	NO MATCH
XLOC_000919	XLOC_000919	-	DS626687:1224-3904	q1	q2	NOTEST	0	0	0	0	1	1	no	NO MATCH
XLOC_000920	XLOC_000920	-	DS626687:12069-26852	q1	q2	OK	18.9345	11.2942	-0.745432	-0.834502	0.23225	0.567167	no	NO MATCH
XLOC_000921	XLOC_000921	-	DS626740:7345-8209	q1	q2	NOTEST	0	0	0	0	1	1	no	NO MATCH
XLOC_000922	XLOC_000922	-	DS626740:71461-119484	q1	q2	NOTEST	0.752199	3.08229	2.03481	0	1	1	no	NO MATCH
XLOC_000923	XLOC_000923	-	DS626740:205910-214964	q1	q2	NOTEST	0	0.059719	inf	0	1	1	no	NO MATCH
XLOC_000924	XLOC_000924	-	DS626740:171706-173181	q1	q2	NOTEST	1.21546	6.8476	2.49409	0	1	1	no	NO MATCH
XLOC_000925	XLOC_000925	-	DS626740:199074-201387	q1	q2	NOTEST	4.38517	5.50372	0.327773	0	1	1	no	NO MATCH
XLOC_000926	XLOC_000926	-	DS626766:1388-4459	q1	q2	NOTEST	0	0	0	0	1	1	no	NO MATCH
XLOC_000927	XLOC_000927	-	DS626769:35521-35755	q1	q2	NOTEST	0	0	0	0	1	1	no	NO MATCH
XLOC_000928	XLOC_000928	-	DS626779:32487-50712	q1	q2	NOTEST	0	0	0	0	1	1	no	NO MATCH
XLOC_000929	XLOC_000929	-	DS626813:74642-85009	q1	q2	OK	317.98	427.954	0.42852	0.796313	0.25685	0.584108	no	NO MATCH
XLOC_000930	XLOC_000930	-	DS626813:127190-136879	q1	q2	OK	942.342	802.727	-0.231341	-0.577355	0.3988	0.689996	no	NO MATCH
XLOC_000931	XLOC_000931	-	DS626813:161003-177984	q1	q2	NOTEST	8.82818	5.2095	-0.760972	0	1	1	no	NO MATCH
XLOC_000932	XLOC_000932	-	DS626813:191721-194624	q1	q2	OK	46.4285	22.6472	-1.03568	-2.09115	0.00425	0.0780899	no	NO MATCH
XLOC_000933	XLOC_000933	-	DS626813:390275-410001	q1	q2	NOTEST	0	0	0	0	1	1	no	NO MATCH
XLOC_000934	XLOC_000934	-	DS626813:123197-123764	q1	q2	OK	31.8894	32.1965	0.0138255	0.0167602	0.9427	0.97521	no	NO MATCH
XLOC_000935	XLOC_000935	-	DS626813:143457-159380	q1	q2	OK	171.916	149.132	-0.205112	-0.507595	0.4639	0.739031	no	NO MATCH
XLOC_000936	XLOC_000936	-	DS626813:179138-191379	q1	q2	OK	20.8207	14.1397	-0.558267	-0.639066	0.3519	0.651959	no	NO MATCH
XLOC_000937	XLOC_000937	-	DS626813:194690-215419	q1	q2	NOTEST	8.65499	5.64635	-0.616215	0	1	1	no	NO MATCH
XLOC_000938	XLOC_000938	-	DS626813:227533-239863	q1	q2	OK	50.2928	34.5198	-0.542929	-0.758356	0.3015	0.617549	no	NO MATCH
XLOC_000939	XLOC_000939	-	DS626813:244764-265013	q1	q2	OK	22.8146	18.4874	-0.303414	-0.480179	0.4945	0.759731	no	NO MATCH
XLOC_000940	XLOC_000940	-	DS626813:307974-315250	q1	q2	NOTEST	2.52923	2.20326	-0.199055	0	1	1	no	NO MATCH
XLOC_000941	XLOC_000941	-	DS626813:464217-464463	q1	q2	OK	45.3563	48.6236	0.100353	0.0620405	0.8629	0.952105	no	NO MATCH
XLOC_000942	XLOC_000942	-	DS626813:484475-515101	q1	q2	OK	13.1251	14.8558	0.178704	0.330438	0.64175	0.847828	no	NO MATCH
XLOC_000943	XLOC_000943	-	DS626813:540768-565952	q1	q2	NOTEST	11.2538	9.54478	-0.237625	0	1	1	no	NO MATCH
XLOC_000944	XLOC_000944	-	DS626813:612750-632990	q1	q2	OK	73.8215	129.217	0.807686	1.63463	0.0229	0.19392	no	NO MATCH
XLOC_000945	XLOC_000945	-	DS626813:659424-678685	q1	q2	OK	153.627	153.102	-0.00494448	-0.0109476	0.98595	0.988998	no	NO MATCH
XLOC_000946	XLOC_000946	-	DS626813:687416-716711	q1	q2	OK	27.8949	40.8669	0.550932	1.12132	0.11345	0.405107	no	NO MATCH
XLOC_000947	XLOC_000947	-	DS626816:34605-34968	q1	q2	NOTEST	0	0	0	0	1	1	no	NO MATCH
XLOC_000948	XLOC_000948	-	DS626816:44145-44754	q1	q2	NOTEST	0	0	0	0	1	1	no	NO MATCH
XLOC_000949	XLOC_000949	-	DS626857:8063-12901	q1	q2	NOTEST	0	0	0	0	1	1	no	NO MATCH
XLOC_000950	XLOC_000950	-	DS626857:25126-25603	q1	q2	NOTEST	0	0	0	0	1	1	no	NO MATCH
XLOC_000951	XLOC_000951	-	DS626898:4705-6740	q1	q2	NOTEST	0	0	0	0	1	1	no	NO MATCH
XLOC_000952	XLOC_000952	-	DS626907:75328-84592	q1	q2	NOTEST	0	0	0	0	1	1	no	NO MATCH
XLOC_000953	XLOC_000953	-	DS626907:85574-95786	q1	q2	NOTEST	0	0	0	0	1	1	no	NO MATCH
XLOC_000954	XLOC_000954	-	DS626907:120202-123607	q1	q2	NOTEST	0	0	0	0	1	1	no	NO MATCH
XLOC_000955	XLOC_000955	-	DS626907:11287-16214	q1	q2	NOTEST	0	0	0	0	1	1	no	NO MATCH
XLOC_000956	XLOC_000956	-	DS626929:6974-17942	q1	q2	NOTEST	11.4802	8.04488	-0.51301	0	1	1	no	NO MATCH
XLOC_000957	XLOC_000957	-	DS626929:23681-48171	q1	q2	NOTEST	4.34649	2.81783	-0.625266	0	1	1	no	NO MATCH
XLOC_000958	XLOC_000958	-	DS626929:48305-48824	q1	q2	OK	18.489	22.0088	0.25141	0.230871	0.7442	0.895875	no	NO MATCH
XLOC_000959	XLOC_000959	-	DS626929:147612-150049	q1	q2	NOTEST	8.41589	6.95606	-0.274846	0	1	1	no	NO MATCH
XLOC_000960	XLOC_000960	-	DS626929:49205-50284	q1	q2	NOTEST	2.91175	8.60729	1.56367	0	1	1	no	NO MATCH
XLOC_000961	XLOC_000961	-	DS626929:75884-78213	q1	q2	OK	86.5703	130.046	0.58708	0.802992	0.2712	0.592538	no	NO MATCH
XLOC_000962	XLOC_000962	-	DS626929:89305-98960	q1	q2	OK	45.7155	34.9349	-0.388013	-0.624197	0.3769	0.672424	no	NO MATCH
XLOC_000963	XLOC_000963	-	DS626929:99687-125668	q1	q2	NOTEST	6.70265	7.26798	0.116822	0	1	1	no	NO MATCH
XLOC_000964	XLOC_000964	-	DS626947:2829-5949	q1	q2	NOTEST	0	0	0	0	1	1	no	NO MATCH
XLOC_000965	XLOC_000965	-	DS627001:11780-12004	q1	q2	NOTEST	0	0	0	0	1	1	no	NO MATCH
XLOC_000966	XLOC_000966	-	DS627038:8162-12957	q1	q2	NOTEST	0	0	0	0	1	1	no	NO MATCH
XLOC_000967	XLOC_000967	-	DS627105:28023-30773	q1	q2	OK	11.4319	15.7687	0.463995	0.836414	0.2376	0.571297	no	NO MATCH
XLOC_000968	XLOC_000968	-	DS627105:222578-230029	q1	q2	NOTEST	0	0	0	0	1	1	no	NO MATCH
XLOC_000969	XLOC_000969	-	DS627140:89-569	q1	q2	OK	155.521	120.165	-0.372092	-0.385402	0.5771	0.808971	no	NO MATCH
XLOC_000970	XLOC_000970	-	DS627160:58137-59923	q1	q2	OK	15.6242	13.9581	-0.162682	-0.210382	0.7607	0.904729	no	NO MATCH
XLOC_000971	XLOC_000971	-	DS627160:88539-88992	q1	q2	NOTEST	0	0	0	0	1	1	no	NO MATCH
XLOC_000972	XLOC_000972	-	DS627243:44275-80982	q1	q2	NOTEST	0.574731	0.74272	0.369933	0	1	1	no	NO MATCH
XLOC_000973	XLOC_000973	-	DS627243:88809-90615	q1	q2	NOTEST	0	0	0	0	1	1	no	NO MATCH
XLOC_000974	XLOC_000974	-	DS627243:4905-5457	q1	q2	NOTEST	0	0	0	0	1	1	no	NO MATCH
XLOC_000975	XLOC_000975	-	DS627243:12757-24079	q1	q2	NOTEST	0.123726	0	#NAME?	0	1	1	no	NO MATCH
XLOC_000976	XLOC_000976	-	DS627243:84641-85058	q1	q2	NOTEST	0	0	0	0	1	1	no	NO MATCH
XLOC_000977	XLOC_000977	-	DS627269:3785-4643	q1	q2	OK	64.6496	66.8343	0.0479465	0.0519386	0.93315	0.972098	no	NO MATCH
XLOC_000978	XLOC_000978	-	DS627310:4684-8438	q1	q2	NOTEST	0	0	0	0	1	1	no	NO MATCH
XLOC_000979	XLOC_000979	-	DS627337:1093-1457	q1	q2	NOTEST	0	0	0	0	1	1	no	NO MATCH
XLOC_000980	XLOC_000980	-	DS627411:65090-65273	q1	q2	NOTEST	0	0	0	0	1	1	no	NO MATCH
XLOC_000981	XLOC_000981	-	DS627425:21087-22374	q1	q2	NOTEST	0	0	0	0	1	1	no	NO MATCH
XLOC_000982	XLOC_000982	-	DS627460:10143-10332	q1	q2	NOTEST	0	0	0	0	1	1	no	NO MATCH
XLOC_000983	XLOC_000983	-	DS627474:4626-7868	q1	q2	NOTEST	0	0	0	0	1	1	no	NO MATCH
XLOC_000984	XLOC_000984	-	DS627486:1762-2032	q1	q2	NOTEST	0	0	0	0	1	1	no	NO MATCH
XLOC_000985	XLOC_000985	-	DS627523:21268-23639	q1	q2	NOTEST	0	0	0	0	1	1	no	NO MATCH
XLOC_000986	XLOC_000986	-	DS627523:23791-30737	q1	q2	NOTEST	0	0	0	0	1	1	no	NO MATCH
XLOC_000987	XLOC_000987	-	DS627523:169525-194107	q1	q2	OK	153.277	90.3956	-0.761815	-1.82574	0.0104	0.130793	no	NO MATCH
XLOC_000988	XLOC_000988	-	DS627544:26312-33079	q1	q2	OK	116.024	92.7692	-0.322701	-0.570276	0.4126	0.703466	no	NO MATCH
XLOC_000989	XLOC_000989	-	DS627544:59220-85929	q1	q2	OK	59.2609	63.8373	0.107317	0.154347	0.82365	0.933455	no	NO MATCH
XLOC_000990	XLOC_000990	-	DS627544:132549-136202	q1	q2	OK	91.2777	64.9223	-0.491549	-0.489822	0.4931	0.75968	no	NO MATCH
XLOC_000991	XLOC_000991	-	DS627544:205233-220147	q1	q2	NOTEST	4.83828	2.26915	-1.09234	0	1	1	no	NO MATCH
XLOC_000992	XLOC_000992	-	DS627544:227104-227864	q1	q2	NOTEST	0	0	0	0	1	1	no	NO MATCH
XLOC_000993	XLOC_000993	-	DS627544:239377-248563	q1	q2	NOTEST	1.65037	0.0803118	-4.36103	0	1	1	no	NO MATCH
XLOC_000994	XLOC_000994	-	DS627544:250514-252951	q1	q2	NOTEST	0	3.431	inf	0	1	1	no	NO MATCH
XLOC_000995	XLOC_000995	-	DS627602:16016-17075	q1	q2	NOTEST	0	0	0	0	1	1	no	NO MATCH
XLOC_000996	XLOC_000996	-	DS627602:7680-8394	q1	q2	NOTEST	0	0	0	0	1	1	no	NO MATCH
XLOC_000997	XLOC_000997	-	DS627632:4958-32025	q1	q2	NOTEST	0	0	0	0	1	1	no	NO MATCH
XLOC_000998	XLOC_000998	-	DS627689:2236-26956	q1	q2	NOTEST	4.0122	2.50885	-0.677367	0	1	1	no	NO MATCH
XLOC_000999	XLOC_000999	-	DS627705:6624-10379	q1	q2	NOTEST	2.881	0.947252	-1.60475	0	1	1	no	NO MATCH
XLOC_001000	XLOC_001000	-	DS627705:22557-37902	q1	q2	OK	14.5913	13.0768	-0.158098	-0.223573	0.7552	0.901714	no	NO MATCH
XLOC_001001	XLOC_001001	-	DS627713:0-7860	q1	q2	OK	74.8988	49.8166	-0.588317	-0.738197	0.3088	0.61849	no	NO MATCH
XLOC_001002	XLOC_001002	-	DS627713:12650-27045	q1	q2	NOTEST	2.42198	3.34157	0.464339	0	1	1	no	NO MATCH
XLOC_001003	XLOC_001003	-	DS627765:841-1423	q1	q2	NOTEST	0	0	0	0	1	1	no	NO MATCH
XLOC_001004	XLOC_001004	-	DS627767:134-365	q1	q2	OK	39.7563	44.2821	0.155543	0.212533	0.83735	0.940438	no	NO MATCH
XLOC_001005	XLOC_001005	-	DS627930:260479-264242	q1	q2	NOTEST	0	0	0	0	1	1	no	NO MATCH
XLOC_001006	XLOC_001006	-	DS627939:3345-54308	q1	q2	OK	71.0088	42.4484	-0.742287	-1.29655	0.06835	0.324546	no	NO MATCH
XLOC_001007	XLOC_001007	-	DS627957:21795-22117	q1	q2	NOTEST	0	0	0	0	1	1	no	NO MATCH
XLOC_001008	XLOC_001008	-	DS628063:2689-3781	q1	q2	NOTEST	2.21871	5.33025	1.26448	0	1	1	no	NO MATCH
XLOC_001009	XLOC_001009	-	DS628117:46075-55051	q1	q2	NOTEST	0	0	0	0	1	1	no	NO MATCH
XLOC_001010	XLOC_001010	-	DS628117:11204-11608	q1	q2	NOTEST	0	0	0	0	1	1	no	NO MATCH
XLOC_001011	XLOC_001011	-	DS628117:36113-39405	q1	q2	NOTEST	53.4555	0	#NAME?	0	1	1	no	NO MATCH
XLOC_001012	XLOC_001012	-	DS628117:97444-103838	q1	q2	NOTEST	0	0	0	0	1	1	no	NO MATCH
XLOC_001013	XLOC_001013	-	DS628162:26243-50127	q1	q2	NOTEST	0	0.0223267	inf	0	1	1	no	NO MATCH
XLOC_001014	XLOC_001014	-	DS628167:10555-11619	q1	q2	NOTEST	0	0	0	0	1	1	no	NO MATCH
XLOC_001015	XLOC_001015	-	DS628269:236-9371	q1	q2	OK	306.942	183.337	-0.743465	-0.984136	0.1726	0.49443	no	NO MATCH
XLOC_001016	XLOC_001016	-	DS628315:161-776	q1	q2	OK	249.024	359.268	0.528776	0.893513	0.2164	0.547981	no	NO MATCH
XLOC_001017	XLOC_001017	-	DS628361:42172-42517	q1	q2	NOTEST	0	0	0	0	1	1	no	NO MATCH
XLOC_001018	XLOC_001018	-	DS628417:782-10459	q1	q2	NOTEST	0	0	0	0	1	1	no	NO MATCH
XLOC_001019	XLOC_001019	-	DS628492:350236-403569	q1	q2	NOTEST	0	0	0	0	1	1	no	NO MATCH
XLOC_001020	XLOC_001020	-	DS628492:3092-11872	q1	q2	NOTEST	0	0	0	0	1	1	no	NO MATCH
XLOC_001021	XLOC_001021	-	DS628492:138108-138327	q1	q2	NOTEST	0	0	0	0	1	1	no	NO MATCH
XLOC_001022	XLOC_001022	-	DS628492:423694-427474	q1	q2	NOTEST	4.07094	5.2285	0.361033	0	1	1	no	NO MATCH
XLOC_001023	XLOC_001023	-	DS628501:61651-64733	q1	q2	NOTEST	0	0	0	0	1	1	no	NO MATCH
XLOC_001024	XLOC_001024	-	DS628571:163365-163575	q1	q2	NOTEST	0	0	0	0	1	1	no	NO MATCH
XLOC_001025	XLOC_001025	-	DS628726:1841-20208	q1	q2	NOTEST	0	0	0	0	1	1	no	NO MATCH
XLOC_001026	XLOC_001026	-	DS628726:60389-60800	q1	q2	NOTEST	0	0	0	0	1	1	no	NO MATCH
XLOC_001027	XLOC_001027	-	DS628737:6415-6618	q1	q2	NOTEST	0	0	0	0	1	1	no	NO MATCH
XLOC_001028	XLOC_001028	-	DS628768:34961-45097	q1	q2	NOTEST	0	0	0	0	1	1	no	NO MATCH
XLOC_001029	XLOC_001029	-	DS628768:138415-139873	q1	q2	NOTEST	0	0	0	0	1	1	no	NO MATCH
XLOC_001030	XLOC_001030	-	DS628768:141497-142638	q1	q2	NOTEST	0	0	0	0	1	1	no	NO MATCH
XLOC_001031	XLOC_001031	-	DS628768:194544-194962	q1	q2	NOTEST	0	0	0	0	1	1	no	NO MATCH
XLOC_001032	XLOC_001032	-	DS628768:202610-203666	q1	q2	NOTEST	0	0	0	0	1	1	no	NO MATCH
XLOC_001033	XLOC_001033	-	DS628807:8887-35466	q1	q2	OK	32.8636	43.3831	0.400644	0.639535	0.362	0.660547	no	NO MATCH
XLOC_001034	XLOC_001034	-	DS628874:677-889	q1	q2	NOTEST	0	0	0	0	1	1	no	NO MATCH
XLOC_001035	XLOC_001035	-	DS628877:274188-298801	q1	q2	NOTEST	0	0	0	0	1	1	no	NO MATCH
XLOC_001036	XLOC_001036	-	DS628877:399082-439380	q1	q2	OK	41.0646	110.893	1.4332	3.46861	5e-05	0.00264511	yes	>ISCW001306-RA cytochrome P450, putative|protein_coding|DS628877:730-19174:-1|gene:ISCW001306::>ISCW001307-RA cytochrome P450, putative|protein_coding|DS628877:23172-41044:-1|gene:ISCW001307::>ISCW001309-RA C2 factor (C2F), putative|protein_coding|DS628877:181811-204825:-1|gene:ISCW001309::>ISCW001310-RA secreted salivary gland peptide, putative|protein_coding|DS628877:234178-251572:-1|gene:ISCW0…
XLOC_001037	XLOC_001037	-	DS628877:472823-473513	q1	q2	OK	27.9295	16.7256	-0.739736	-0.857991	0.23255	0.567167	no	NO MATCH
XLOC_001038	XLOC_001038	-	DS628877:474456-475059	q1	q2	OK	31.0966	17.2351	-0.851408	-0.90781	0.19945	0.527413	no	NO MATCH
XLOC_001039	XLOC_001039	-	DS628877:729-19174	q1	q2	NOTEST	2.39199	0	#NAME?	0	1	1	no	NO MATCH
XLOC_001040	XLOC_001040	-	DS628877:23171-41044	q1	q2	OK	18.513	6.32003	-1.55054	-1.22857	0.10065	0.382407	no	NO MATCH
XLOC_001041	XLOC_001041	-	DS628877:181810-204825	q1	q2	NOTEST	10.9629	7.08494	-0.629797	0	1	1	no	NO MATCH
XLOC_001042	XLOC_001042	-	DS628877:234177-251572	q1	q2	NOTEST	0	0	0	0	1	1	no	NO MATCH
XLOC_001043	XLOC_001043	-	DS628877:274188-298801	q1	q2	NOTEST	0	0.02166	inf	0	1	1	no	NO MATCH
XLOC_001044	XLOC_001044	-	DS628877:302268-302496	q1	q2	NOTEST	0	0	0	0	1	1	no	NO MATCH
XLOC_001045	XLOC_001045	-	DS628877:378736-378937	q1	q2	NOTEST	0	0	0	0	1	1	no	NO MATCH
XLOC_001046	XLOC_001046	-	DS628877:452850-461238	q1	q2	OK	17.4543	18.454	0.0803489	0.082944	0.92425	0.969467	no	NO MATCH
XLOC_001047	XLOC_001047	-	DS628877:461331-463907	q1	q2	NOTEST	0	12.1493	inf	0	1	1	no	NO MATCH
XLOC_001048	XLOC_001048	-	DS628943:4383-5436	q1	q2	NOTEST	0	0	0	0	1	1	no	NO MATCH
XLOC_001049	XLOC_001049	-	DS628990:223396-284925	q1	q2	NOTEST	0.611539	0.234205	-1.38468	0	1	1	no	NO MATCH
XLOC_001050	XLOC_001050	-	DS628990:309833-312141	q1	q2	NOTEST	0	0	0	0	1	1	no	NO MATCH
XLOC_001051	XLOC_001051	-	DS628990:312255-316372	q1	q2	NOTEST	0	0	0	0	1	1	no	NO MATCH
XLOC_001052	XLOC_001052	-	DS628990:328850-401085	q1	q2	NOTEST	0.0108351	0.0173402	0.678409	0	1	1	no	NO MATCH
XLOC_001053	XLOC_001053	-	DS628995:698-1091	q1	q2	NOTEST	0	0	0	0	1	1	no	NO MATCH
XLOC_001054	XLOC_001054	-	DS629033:70073-71714	q1	q2	NOTEST	0	0	0	0	1	1	no	NO MATCH
XLOC_001055	XLOC_001055	-	DS629072:165944-215539	q1	q2	NOTEST	0	0.265881	inf	0	1	1	no	NO MATCH
XLOC_001056	XLOC_001056	-	DS629072:217858-222206	q1	q2	OK	138.033	113.233	-0.28572	-0.547312	0.4358	0.720719	no	NO MATCH
XLOC_001057	XLOC_001057	-	DS629139:23856-24071	q1	q2	NOTEST	0	0	0	0	1	1	no	NO MATCH
XLOC_001058	XLOC_001058	-	DS629182:106259-168260	q1	q2	NOTEST	0	0	0	0	1	1	no	NO MATCH
XLOC_001059	XLOC_001059	-	DS629199:189535-224893	q1	q2	NOTEST	0	0	0	0	1	1	no	NO MATCH
XLOC_001060	XLOC_001060	-	DS629199:280114-292588	q1	q2	NOTEST	0	0	0	0	1	1	no	NO MATCH
XLOC_001061	XLOC_001061	-	DS629204:13803-14642	q1	q2	NOTEST	0	0	0	0	1	1	no	NO MATCH
XLOC_001062	XLOC_001062	-	DS629248:10552-10811	q1	q2	NOTEST	0	0	0	0	1	1	no	NO MATCH
XLOC_001063	XLOC_001063	-	DS629251:27907-53575	q1	q2	NOTEST	1.19718	4.10082	1.77628	0	1	1	no	NO MATCH
XLOC_001064	XLOC_001064	-	DS629251:59016-65354	q1	q2	OK	243.535	229.678	-0.0845195	-0.207155	0.77265	0.912267	no	NO MATCH
XLOC_001065	XLOC_001065	-	DS629251:68214-93535	q1	q2	OK	43.2793	44.9442	0.0544573	0.127547	0.8536	0.948076	no	NO MATCH
XLOC_001066	XLOC_001066	-	DS629251:121667-132546	q1	q2	NOTEST	0	0	0	0	1	1	no	NO MATCH
XLOC_001067	XLOC_001067	-	DS629255:4548-11062	q1	q2	NOTEST	0	0	0	0	1	1	no	NO MATCH
XLOC_001068	XLOC_001068	-	DS629255:11646-17381	q1	q2	NOTEST	0.99582	0	#NAME?	0	1	1	no	NO MATCH
XLOC_001069	XLOC_001069	-	DS629255:30276-33470	q1	q2	NOTEST	12.3282	13.1406	0.0920767	0	1	1	no	NO MATCH
XLOC_001070	XLOC_001070	-	DS629255:44623-44869	q1	q2	NOTEST	0	0	0	0	1	1	no	NO MATCH
XLOC_001071	XLOC_001071	-	DS629255:87105-106751	q1	q2	NOTEST	0	0	0	0	1	1	no	NO MATCH
XLOC_001072	XLOC_001072	-	DS629286:34744-49532	q1	q2	NOTEST	0	0	0	0	1	1	no	NO MATCH
XLOC_001073	XLOC_001073	-	DS629320:18724-43854	q1	q2	OK	32.8488	52.4147	0.674131	1.452	0.03885	0.242725	no	NO MATCH
XLOC_001074	XLOC_001074	-	DS629320:163483-169971	q1	q2	NOTEST	0	0.114879	inf	0	1	1	no	NO MATCH
XLOC_001075	XLOC_001075	-	DS629320:175112-190658	q1	q2	NOTEST	0.919811	1.89431	1.04226	0	1	1	no	NO MATCH
XLOC_001076	XLOC_001076	-	DS629320:50687-60403	q1	q2	NOTEST	3.97605	12.9003	1.698	0	1	1	no	NO MATCH
XLOC_001077	XLOC_001077	-	DS629320:143578-143950	q1	q2	NOTEST	5.10946	7.66249	0.584643	0	1	1	no	NO MATCH
XLOC_001078	XLOC_001078	-	DS629320:144448-162702	q1	q2	NOTEST	2.16924	2.0065	-0.11251	0	1	1	no	NO MATCH
XLOC_001079	XLOC_001079	-	DS629320:199459-203930	q1	q2	NOTEST	0	0	0	0	1	1	no	NO MATCH
XLOC_001080	XLOC_001080	-	DS629320:204160-204485	q1	q2	NOTEST	0	0	0	0	1	1	no	NO MATCH
XLOC_001081	XLOC_001081	-	DS629339:117658-129013	q1	q2	NOTEST	0	0	0	0	1	1	no	NO MATCH
XLOC_001082	XLOC_001082	-	DS629339:173414-173648	q1	q2	NOTEST	0	0	0	0	1	1	no	NO MATCH
XLOC_001083	XLOC_001083	-	DS629339:179175-194485	q1	q2	NOTEST	0	0	0	0	1	1	no	NO MATCH
XLOC_001084	XLOC_001084	-	DS629340:2842-7264	q1	q2	NOTEST	0	0	0	0	1	1	no	NO MATCH
XLOC_001085	XLOC_001085	-	DS629409:20548-46321	q1	q2	NOTEST	0	0	0	0	1	1	no	NO MATCH
XLOC_001086	XLOC_001086	-	DS629409:61255-102740	q1	q2	NOTEST	0	0.743776	inf	0	1	1	no	NO MATCH
XLOC_001087	XLOC_001087	-	DS629409:106655-116801	q1	q2	NOTEST	0	0	0	0	1	1	no	NO MATCH
XLOC_001088	XLOC_001088	-	DS629409:21-16449	q1	q2	NOTEST	0	0	0	0	1	1	no	NO MATCH
XLOC_001089	XLOC_001089	-	DS629490:73454-125899	q1	q2	NOTEST	0.443791	0.67267	0.600018	0	1	1	no	NO MATCH
XLOC_001090	XLOC_001090	-	DS629490:41991-45753	q1	q2	NOTEST	0	1.0926	inf	0	1	1	no	NO MATCH
XLOC_001091	XLOC_001091	-	DS629490:127762-152362	q1	q2	NOTEST	10.3053	10.1296	-0.0248157	0	1	1	no	NO MATCH
XLOC_001092	XLOC_001092	-	DS629642:132249-161591	q1	q2	NOTEST	0	0	0	0	1	1	no	NO MATCH
XLOC_001093	XLOC_001093	-	DS629642:180940-186225	q1	q2	NOTEST	1.99833	8.06824	2.01346	0	1	1	no	NO MATCH
XLOC_001094	XLOC_001094	-	DS629642:186862-188760	q1	q2	NOTEST	0.464917	0.311268	-0.578816	0	1	1	no	NO MATCH
XLOC_001095	XLOC_001095	-	DS629642:192177-197739	q1	q2	OK	91.2498	161.171	0.820701	1.9767	0.00525	0.0871456	no	NO MATCH
XLOC_001096	XLOC_001096	-	DS629642:199464-203016	q1	q2	OK	62.3087	52.4148	-0.249458	-0.331441	0.63075	0.84195	no	NO MATCH
XLOC_001097	XLOC_001097	-	DS629642:223505-224641	q1	q2	OK	40.4835	17.1907	-1.23571	-1.47687	0.03995	0.245191	no	NO MATCH
XLOC_001098	XLOC_001098	-	DS629642:227182-235202	q1	q2	OK	15.2844	16.8145	0.137644	0.161051	0.813	0.929129	no	NO MATCH
XLOC_001099	XLOC_001099	-	DS629642:257868-323332	q1	q2	OK	17.1575	13.4878	-0.347182	-0.815544	0.25385	0.580568	no	NO MATCH
XLOC_001100	XLOC_001100	-	DS629642:210727-222465	q1	q2	NOTEST	0.347242	1.17077	1.75345	0	1	1	no	NO MATCH
XLOC_001101	XLOC_001101	-	DS629642:238714-244180	q1	q2	NOTEST	0	0	0	0	1	1	no	NO MATCH
XLOC_001102	XLOC_001102	-	DS629642:248528-257147	q1	q2	OK	29.7623	29.9419	0.00867748	0.0115985	0.9598	0.979508	no	NO MATCH
XLOC_001103	XLOC_001103	-	DS629750:56238-58561	q1	q2	NOTEST	0.370976	0.248981	-0.575289	0	1	1	no	NO MATCH
XLOC_001104	XLOC_001104	-	DS629750:8349-28893	q1	q2	NOTEST	0.821925	2.89444	1.8162	0	1	1	no	NO MATCH
XLOC_001105	XLOC_001105	-	DS629804:3734-4818	q1	q2	NOTEST	0	0	0	0	1	1	no	NO MATCH
XLOC_001106	XLOC_001106	-	DS629804:35355-36607	q1	q2	NOTEST	0	0	0	0	1	1	no	NO MATCH
XLOC_001107	XLOC_001107	-	DS629804:42991-52598	q1	q2	NOTEST	0	0	0	0	1	1	no	NO MATCH
XLOC_001108	XLOC_001108	-	DS629804:63159-71156	q1	q2	NOTEST	0	0	0	0	1	1	no	NO MATCH
XLOC_001109	XLOC_001109	-	DS629853:8789-10870	q1	q2	NOTEST	1.25762	0.280999	-2.16206	0	1	1	no	NO MATCH
XLOC_001110	XLOC_001110	-	DS629860:6033-6501	q1	q2	NOTEST	0	0	0	0	1	1	no	NO MATCH
XLOC_001111	XLOC_001111	-	DS629889:4655-6422	q1	q2	NOTEST	0	0	0	0	1	1	no	NO MATCH
XLOC_001112	XLOC_001112	-	DS629900:161-326	q1	q2	NOTEST	0	0	0	0	1	1	no	NO MATCH
XLOC_001113	XLOC_001113	-	DS629977:45028-46175	q1	q2	NOTEST	1.46534	0.557885	-1.39319	0	1	1	no	NO MATCH
XLOC_001114	XLOC_001114	-	DS630050:16070-33683	q1	q2	NOTEST	0	0	0	0	1	1	no	NO MATCH
XLOC_001115	XLOC_001115	-	DS630082:504-1439	q1	q2	NOTEST	0	0	0	0	1	1	no	NO MATCH
XLOC_001116	XLOC_001116	-	DS630128:26722-28795	q1	q2	NOTEST	0	0	0	0	1	1	no	NO MATCH
XLOC_001117	XLOC_001117	-	DS630315:15-735	q1	q2	NOTEST	0	0	0	0	1	1	no	NO MATCH
XLOC_001118	XLOC_001118	-	DS630327:7186-54273	q1	q2	OK	26.8889	18.6981	-0.524113	-0.935946	0.18305	0.509909	no	NO MATCH
XLOC_001119	XLOC_001119	-	DS630327:66424-85745	q1	q2	OK	118.431	101.092	-0.228379	-0.528228	0.45295	0.731099	no	NO MATCH
XLOC_001120	XLOC_001120	-	DS630327:85928-123326	q1	q2	OK	21.2437	30.4038	0.517218	0.832781	0.23185	0.567042	no	NO MATCH
XLOC_001121	XLOC_001121	-	DS630345:42321-44656	q1	q2	NOTEST	0	0	0	0	1	1	no	NO MATCH
XLOC_001122	XLOC_001122	-	DS630348:19520-22258	q1	q2	NOTEST	7.64645	2.42989	-1.6539	0	1	1	no	NO MATCH
XLOC_001123	XLOC_001123	-	DS630348:33519-41638	q1	q2	NOTEST	4.15472	3.17342	-0.388713	0	1	1	no	NO MATCH
XLOC_001124	XLOC_001124	-	DS630348:45682-71036	q1	q2	OK	14.495	18.9422	0.386051	0.640249	0.3578	0.655159	no	NO MATCH
XLOC_001125	XLOC_001125	-	DS630348:71105-71495	q1	q2	NOTEST	2.94851	6.91444	1.22963	0	1	1	no	NO MATCH
XLOC_001126	XLOC_001126	-	DS630348:74989-79485	q1	q2	NOTEST	12.9296	5.66627	-1.19021	0	1	1	no	NO MATCH
XLOC_001127	XLOC_001127	-	DS630348:80852-81560	q1	q2	OK	132.695	225.901	0.767575	1.70657	0.01675	0.164359	no	NO MATCH
XLOC_001128	XLOC_001128	-	DS630348:336242-340921	q1	q2	NOTEST	0	0	0	0	1	1	no	NO MATCH
XLOC_001129	XLOC_001129	-	DS630348:7045-19031	q1	q2	OK	256.947	145.482	-0.820633	-1.91344	0.00625	0.098125	no	NO MATCH
XLOC_001130	XLOC_001130	-	DS630348:26691-32966	q1	q2	OK	13.1729	16.9561	0.364231	0.36249	0.60595	0.826777	no	NO MATCH
XLOC_001131	XLOC_001131	-	DS630348:81735-81957	q1	q2	NOTEST	0	0	0	0	1	1	no	NO MATCH
XLOC_001132	XLOC_001132	-	DS630389:108182-108449	q1	q2	NOTEST	0	0	0	0	1	1	no	NO MATCH
XLOC_001133	XLOC_001133	-	DS630389:127963-177636	q1	q2	OK	45.2892	37.9769	-0.254043	-0.598926	0.39335	0.68544	no	NO MATCH
XLOC_001134	XLOC_001134	-	DS630389:72815-73385	q1	q2	NOTEST	0	9.95247	inf	0	1	1	no	NO MATCH
XLOC_001135	XLOC_001135	-	DS630389:108678-127222	q1	q2	NOTEST	7.04331	5.33321	-0.401251	0	1	1	no	NO MATCH
XLOC_001136	XLOC_001136	-	DS630389:179431-180527	q1	q2	OK	23.0468	19.6518	-0.229909	-0.34187	0.62935	0.841332	no	NO MATCH
XLOC_001137	XLOC_001137	-	DS630446:3068-12083	q1	q2	NOTEST	0.33357	1.26954	1.92824	0	1	1	no	NO MATCH
XLOC_001138	XLOC_001138	-	DS630446:120340-134278	q1	q2	OK	41.3453	31.2311	-0.404739	-0.800318	0.25555	0.581741	no	NO MATCH
XLOC_001139	XLOC_001139	-	DS630446:156210-190752	q1	q2	NOTEST	0.364147	2.31855	2.67063	0	1	1	no	NO MATCH
XLOC_001140	XLOC_001140	-	DS630446:212270-217807	q1	q2	NOTEST	0	0	0	0	1	1	no	NO MATCH
XLOC_001141	XLOC_001141	-	DS630446:233837-238283	q1	q2	NOTEST	0	0	0	0	1	1	no	NO MATCH
XLOC_001142	XLOC_001142	-	DS630446:242509-280339	q1	q2	NOTEST	0	0	0	0	1	1	no	NO MATCH
XLOC_001143	XLOC_001143	-	DS630446:289468-331970	q1	q2	NOTEST	2.21504	0.802931	-1.46398	0	1	1	no	NO MATCH
XLOC_001144	XLOC_001144	-	DS630446:343948-395202	q1	q2	NOTEST	0.720115	0.379332	-0.924765	0	1	1	no	NO MATCH
XLOC_001145	XLOC_001145	-	DS630446:439733-439995	q1	q2	NOTEST	0	0	0	0	1	1	no	NO MATCH
XLOC_001146	XLOC_001146	-	DS630446:453271-474399	q1	q2	NOTEST	10.0615	4.6742	-1.10605	0	1	1	no	NO MATCH
XLOC_001147	XLOC_001147	-	DS630446:597403-599725	q1	q2	OK	0	53.4139	inf	#NAME?	0.00405	0.0766979	no	NO MATCH
XLOC_001148	XLOC_001148	-	DS630482:13875-26137	q1	q2	NOTEST	7.72962	12.555	0.699787	0	1	1	no	NO MATCH
XLOC_001149	XLOC_001149	-	DS630482:35680-36993	q1	q2	OK	9.77812	15.3155	0.647364	0.829052	0.2343	0.568464	no	NO MATCH
XLOC_001150	XLOC_001150	-	DS630482:37847-38108	q1	q2	OK	21.1867	26.9555	0.347425	0.20724	0.8018	0.924753	no	NO MATCH
XLOC_001151	XLOC_001151	-	DS630482:170709-198084	q1	q2	OK	11.9589	14.358	0.263775	0.430016	0.53825	0.785019	no	NO MATCH
XLOC_001152	XLOC_001152	-	DS630482:214862-236101	q1	q2	NOTEST	6.59104	8.0505	0.288571	0	1	1	no	NO MATCH
XLOC_001153	XLOC_001153	-	DS630482:325545-326250	q1	q2	NOTEST	0	0	0	0	1	1	no	NO MATCH
XLOC_001154	XLOC_001154	-	DS630482:1512-2154	q1	q2	NOTEST	4.49953	9.88751	1.13583	0	1	1	no	NO MATCH
XLOC_001155	XLOC_001155	-	DS630482:33471-34711	q1	q2	NOTEST	0.568456	1.52412	1.42285	0	1	1	no	NO MATCH
XLOC_001156	XLOC_001156	-	DS630482:120173-120335	q1	q2	NOTEST	0	0	0	0	1	1	no	NO MATCH
XLOC_001157	XLOC_001157	-	DS630482:205507-205726	q1	q2	NOTEST	0	0	0	0	1	1	no	NO MATCH
XLOC_001158	XLOC_001158	-	DS630482:275667-281540	q1	q2	NOTEST	0	0	0	0	1	1	no	NO MATCH
XLOC_001159	XLOC_001159	-	DS630482:400663-405908	q1	q2	NOTEST	0	0	0	0	1	1	no	NO MATCH
XLOC_001160	XLOC_001160	-	DS630482:419284-419485	q1	q2	NOTEST	0	0	0	0	1	1	no	NO MATCH
XLOC_001161	XLOC_001161	-	DS630485:20786-22792	q1	q2	NOTEST	0	0	0	0	1	1	no	NO MATCH
XLOC_001162	XLOC_001162	-	DS630485:33718-38499	q1	q2	NOTEST	0	0	0	0	1	1	no	NO MATCH
XLOC_001163	XLOC_001163	-	DS630485:152721-156144	q1	q2	NOTEST	0	0	0	0	1	1	no	NO MATCH
XLOC_001164	XLOC_001164	-	DS630485:249836-263138	q1	q2	NOTEST	0	0	0	0	1	1	no	NO MATCH
XLOC_001165	XLOC_001165	-	DS630485:294193-310977	q1	q2	NOTEST	8.01061	12.544	0.647009	0	1	1	no	NO MATCH
XLOC_001166	XLOC_001166	-	DS630485:314215-339601	q1	q2	OK	19.8929	34.5691	0.797225	1.51559	0.0349	0.2311	no	NO MATCH
XLOC_001167	XLOC_001167	-	DS630485:359637-362091	q1	q2	OK	101.407	132.145	0.381959	0.96221	0.1727	0.49443	no	NO MATCH
XLOC_001168	XLOC_001168	-	DS630485:367283-369960	q1	q2	OK	29.1327	22.6088	-0.365756	-0.780854	0.2709	0.592538	no	NO MATCH
XLOC_001169	XLOC_001169	-	DS630485:287919-293950	q1	q2	NOTEST	12.0805	10.1499	-0.251208	0	1	1	no	NO MATCH
XLOC_001170	XLOC_001170	-	DS630485:294193-310977	q1	q2	NOTEST	6.86498	11.2051	0.706823	0	1	1	no	NO MATCH
XLOC_001171	XLOC_001171	-	DS630485:351572-359185	q1	q2	NOTEST	3.43646	5.38902	0.649101	0	1	1	no	NO MATCH
XLOC_001172	XLOC_001172	-	DS630485:364160-366416	q1	q2	OK	47.4937	40.8993	-0.215658	-0.452637	0.5202	0.774566	no	NO MATCH
XLOC_001173	XLOC_001173	-	DS630536:4130-4484	q1	q2	NOTEST	0	0	0	0	1	1	no	NO MATCH
XLOC_001174	XLOC_001174	-	DS630601:36866-42447	q1	q2	NOTEST	0	0	0	0	1	1	no	NO MATCH
XLOC_001175	XLOC_001175	-	DS630645:10345-10513	q1	q2	NOTEST	0	0	0	0	1	1	no	NO MATCH
XLOC_001176	XLOC_001176	-	DS630745:13831-14088	q1	q2	NOTEST	0	0	0	0	1	1	no	NO MATCH
XLOC_001177	XLOC_001177	-	DS630765:29973-30770	q1	q2	NOTEST	0	0	0	0	1	1	no	NO MATCH
XLOC_001178	XLOC_001178	-	DS630829:9229-9610	q1	q2	NOTEST	0	0	0	0	1	1	no	NO MATCH
XLOC_001179	XLOC_001179	-	DS630829:110402-116355	q1	q2	NOTEST	0	0	0	0	1	1	no	NO MATCH
XLOC_001180	XLOC_001180	-	DS630877:43939-44407	q1	q2	NOTEST	0	0	0	0	1	1	no	NO MATCH
XLOC_001181	XLOC_001181	-	DS630877:1276-6214	q1	q2	OK	39.1842	6.98831	-2.48726	-1.84354	0.2774	0.595547	no	NO MATCH
XLOC_001182	XLOC_001182	-	DS630914:62078-78366	q1	q2	OK	7.20677	20.9415	1.53894	1.19648	0.2689	0.592538	no	NO MATCH
XLOC_001183	XLOC_001183	-	DS630914:79586-80639	q1	q2	OK	6.31018	20.2781	1.68417	1.67973	0.0374	0.238254	no	NO MATCH
XLOC_001184	XLOC_001184	-	DS630914:122565-129789	q1	q2	OK	101.435	50.0229	-1.0199	-0.755945	0.30245	0.617549	no	NO MATCH
XLOC_001185	XLOC_001185	-	DS630914:96393-121017	q1	q2	OK	64.1609	49.6018	-0.371304	-0.594392	0.4104	0.701757	no	NO MATCH
XLOC_001186	XLOC_001186	-	DS630914:130447-130717	q1	q2	OK	92.4905	363.464	1.97444	2.53497	0.29355	0.608997	no	NO MATCH
XLOC_001187	XLOC_001187	-	DS630980:16575-23216	q1	q2	NOTEST	0	0	0	0	1	1	no	NO MATCH
XLOC_001188	XLOC_001188	-	DS631248:35706-36003	q1	q2	NOTEST	0	0	0	0	1	1	no	NO MATCH
XLOC_001189	XLOC_001189	-	DS631284:83966-85113	q1	q2	NOTEST	8.38563	6.23476	-0.427585	0	1	1	no	NO MATCH
XLOC_001190	XLOC_001190	-	DS631284:102298-103667	q1	q2	NOTEST	0	0	0	0	1	1	no	NO MATCH
XLOC_001191	XLOC_001191	-	DS631284:186186-188960	q1	q2	OK	846.783	848.209	0.00242694	0.00586894	0.9934	0.993808	no	NO MATCH
XLOC_001192	XLOC_001192	-	DS631284:2268-12187	q1	q2	OK	568.382	522.575	-0.121221	-0.290552	0.6793	0.865712	no	NO MATCH
XLOC_001193	XLOC_001193	-	DS631286:39253-55375	q1	q2	NOTEST	0	0	0	0	1	1	no	NO MATCH
XLOC_001194	XLOC_001194	-	DS631286:7498-7792	q1	q2	NOTEST	0	0	0	0	1	1	no	NO MATCH
XLOC_001195	XLOC_001195	-	DS631286:58380-68266	q1	q2	NOTEST	6.69347	7.01815	0.0683346	0	1	1	no	NO MATCH
XLOC_001196	XLOC_001196	-	DS631359:14357-14733	q1	q2	NOTEST	0	0	0	0	1	1	no	NO MATCH
XLOC_001197	XLOC_001197	-	DS631374:1199-1921	q1	q2	NOTEST	0	0	0	0	1	1	no	NO MATCH
XLOC_001198	XLOC_001198	-	DS631424:11249-12152	q1	q2	NOTEST	0	0	0	0	1	1	no	NO MATCH
XLOC_001199	XLOC_001199	-	DS631518:10317-10590	q1	q2	NOTEST	0	0	0	0	1	1	no	NO MATCH
XLOC_001200	XLOC_001200	-	DS631585:13221-21100	q1	q2	NOTEST	0	0.606515	inf	0	1	1	no	NO MATCH
XLOC_001201	XLOC_001201	-	DS631585:55769-57776	q1	q2	NOTEST	0	0	0	0	1	1	no	NO MATCH
XLOC_001202	XLOC_001202	-	DS631585:83382-95490	q1	q2	NOTEST	0	0.0444042	inf	0	1	1	no	NO MATCH
XLOC_001203	XLOC_001203	-	DS631585:107017-116984	q1	q2	NOTEST	0	0.0541371	inf	0	1	1	no	NO MATCH
XLOC_001204	XLOC_001204	-	DS631585:122916-125531	q1	q2	NOTEST	0	0	0	0	1	1	no	NO MATCH
XLOC_001205	XLOC_001205	-	DS631611:25488-31280	q1	q2	NOTEST	0	0	0	0	1	1	no	NO MATCH
XLOC_001206	XLOC_001206	-	DS631633:12553-14846	q1	q2	NOTEST	0	0	0	0	1	1	no	NO MATCH
XLOC_001207	XLOC_001207	-	DS631644:42746-45781	q1	q2	NOTEST	0.953497	0.87995	-0.115808	0	1	1	no	NO MATCH
XLOC_001208	XLOC_001208	-	DS631740:5491-7006	q1	q2	NOTEST	0	0.555916	inf	0	1	1	no	NO MATCH
XLOC_001209	XLOC_001209	-	DS631756:22585-24379	q1	q2	NOTEST	0	0	0	0	1	1	no	NO MATCH
XLOC_001210	XLOC_001210	-	DS631767:39-825	q1	q2	NOTEST	5.51105	0	#NAME?	0	1	1	no	NO MATCH
XLOC_001211	XLOC_001211	-	DS631778:18021-18852	q1	q2	NOTEST	0	0	0	0	1	1	no	NO MATCH
XLOC_001212	XLOC_001212	-	DS631785:17364-17532	q1	q2	NOTEST	0	0	0	0	1	1	no	NO MATCH
XLOC_001213	XLOC_001213	-	DS632141:11348-37614	q1	q2	OK	73.1792	75.2219	0.0397192	0.0931923	0.89425	0.96131	no	NO MATCH
XLOC_001214	XLOC_001214	-	DS632205:38876-72067	q1	q2	NOTEST	0	0	0	0	1	1	no	NO MATCH
XLOC_001215	XLOC_001215	-	DS632238:18829-22120	q1	q2	NOTEST	0	0	0	0	1	1	no	NO MATCH
XLOC_001216	XLOC_001216	-	DS632248:33434-33635	q1	q2	NOTEST	0	0	0	0	1	1	no	NO MATCH
XLOC_001217	XLOC_001217	-	DS632296:1256-2632	q1	q2	NOTEST	0	0	0	0	1	1	no	NO MATCH
XLOC_001218	XLOC_001218	-	DS632389:3770-9975	q1	q2	NOTEST	0	0	0	0	1	1	no	NO MATCH
XLOC_001219	XLOC_001219	-	DS632477:14446-14770	q1	q2	NOTEST	13.6125	0	#NAME?	0	1	1	no	NO MATCH
XLOC_001220	XLOC_001220	-	DS632478:52418-126253	q1	q2	OK	29.1488	26.682	-0.12757	-0.301361	0.66345	0.859888	no	NO MATCH
XLOC_001221	XLOC_001221	-	DS632564:26248-26698	q1	q2	NOTEST	0	0	0	0	1	1	no	NO MATCH
XLOC_001222	XLOC_001222	-	DS632566:518801-518992	q1	q2	NOTEST	0	0	0	0	1	1	no	NO MATCH
XLOC_001223	XLOC_001223	-	DS632566:41253-87185	q1	q2	NOTEST	1.08088	2.74667	1.34548	0	1	1	no	NO MATCH
XLOC_001224	XLOC_001224	-	DS632566:224097-224433	q1	q2	NOTEST	0	9.73966	inf	0	1	1	no	NO MATCH
XLOC_001225	XLOC_001225	-	DS632566:412649-418013	q1	q2	NOTEST	16.6617	0	#NAME?	0	1	1	no	NO MATCH
XLOC_001226	XLOC_001226	-	DS632609:4340-5908	q1	q2	NOTEST	0	2.78537	inf	0	1	1	no	NO MATCH
XLOC_001227	XLOC_001227	-	DS632691:4850-35920	q1	q2	NOTEST	0	0	0	0	1	1	no	NO MATCH
XLOC_001228	XLOC_001228	-	DS632697:51285-54712	q1	q2	NOTEST	0	1.2851	inf	0	1	1	no	NO MATCH
XLOC_001229	XLOC_001229	-	DS632697:58817-59189	q1	q2	NOTEST	3.22201	4.71534	0.549403	0	1	1	no	NO MATCH
XLOC_001230	XLOC_001230	-	DS632697:103737-104223	q1	q2	NOTEST	0	0	0	0	1	1	no	NO MATCH
XLOC_001231	XLOC_001231	-	DS632697:72332-72893	q1	q2	NOTEST	0	0	0	0	1	1	no	NO MATCH
XLOC_001232	XLOC_001232	-	DS632703:292438-292900	q1	q2	NOTEST	0	0	0	0	1	1	no	NO MATCH
XLOC_001233	XLOC_001233	-	DS632703:18195-118753	q1	q2	NOTEST	0	0	0	0	1	1	no	NO MATCH
XLOC_001234	XLOC_001234	-	DS632724:19674-25241	q1	q2	NOTEST	0	0	0	0	1	1	no	NO MATCH
XLOC_001235	XLOC_001235	-	DS632740:39977-52882	q1	q2	NOTEST	3.57926	7.88215	1.13893	0	1	1	no	NO MATCH
XLOC_001236	XLOC_001236	-	DS632740:66433-78780	q1	q2	OK	18.3957	23.2689	0.339036	0.397415	0.57305	0.806383	no	NO MATCH
XLOC_001237	XLOC_001237	-	DS632740:82779-82968	q1	q2	NOTEST	0	0	0	0	1	1	no	NO MATCH
XLOC_001238	XLOC_001238	-	DS632740:97161-129241	q1	q2	NOTEST	1.8964	0.0497607	-5.25211	0	1	1	no	NO MATCH
XLOC_001239	XLOC_001239	-	DS632740:162350-163396	q1	q2	NOTEST	3.78567	4.40775	0.219495	0	1	1	no	NO MATCH
XLOC_001240	XLOC_001240	-	DS632868:9017-10160	q1	q2	NOTEST	0	0	0	0	1	1	no	NO MATCH
XLOC_001241	XLOC_001241	-	DS632925:14734-15037	q1	q2	NOTEST	0	0	0	0	1	1	no	NO MATCH
XLOC_001242	XLOC_001242	-	DS632925:54983-62058	q1	q2	OK	138.218	109.444	-0.336746	-0.831991	0.23255	0.567167	no	NO MATCH
XLOC_001243	XLOC_001243	-	DS632925:102608-112689	q1	q2	NOTEST	7.63504	5.369	-0.507981	0	1	1	no	NO MATCH
XLOC_001244	XLOC_001244	-	DS632925:371-608	q1	q2	NOTEST	0	0	0	0	1	1	no	NO MATCH
XLOC_001245	XLOC_001245	-	DS632925:17040-54441	q1	q2	NOTEST	5.69765	6.82441	0.260339	0	1	1	no	NO MATCH
XLOC_001246	XLOC_001246	-	DS632925:64228-97404	q1	q2	OK	34.7359	21.4663	-0.694357	-1.28449	0.07125	0.330808	no	NO MATCH
XLOC_001247	XLOC_001247	-	DS632925:99499-102066	q1	q2	NOTEST	1.47007	1.23231	-0.254523	0	1	1	no	NO MATCH
XLOC_001248	XLOC_001248	-	DS632944:29723-112824	q1	q2	NOTEST	0	0	0	0	1	1	no	NO MATCH
XLOC_001249	XLOC_001249	-	DS632966:44230-44587	q1	q2	NOTEST	0	0	0	0	1	1	no	NO MATCH
XLOC_001250	XLOC_001250	-	DS632968:50014-50563	q1	q2	NOTEST	0	0	0	0	1	1	no	NO MATCH
XLOC_001251	XLOC_001251	-	DS632968:72779-87922	q1	q2	NOTEST	0	0	0	0	1	1	no	NO MATCH
XLOC_001252	XLOC_001252	-	DS633010:95907-96344	q1	q2	NOTEST	0	0	0	0	1	1	no	NO MATCH
XLOC_001253	XLOC_001253	-	DS633114:361-5043	q1	q2	OK	126.16	57.4006	-1.13611	-0.831747	0.2781	0.596624	no	NO MATCH
XLOC_001254	XLOC_001254	-	DS633234:91-5120	q1	q2	NOTEST	0	0	0	0	1	1	no	NO MATCH
XLOC_001255	XLOC_001255	-	DS633234:13652-19320	q1	q2	NOTEST	0	0	0	0	1	1	no	NO MATCH
XLOC_001256	XLOC_001256	-	DS633234:33333-37234	q1	q2	NOTEST	7.46909	11.6471	0.640962	0	1	1	no	NO MATCH
XLOC_001257	XLOC_001257	-	DS633234:40552-48700	q1	q2	OK	149.935	212.413	0.502531	1.11271	0.11155	0.400558	no	NO MATCH
XLOC_001258	XLOC_001258	-	DS633234:128950-140687	q1	q2	NOTEST	0	0	0	0	1	1	no	NO MATCH
XLOC_001259	XLOC_001259	-	DS633234:140758-141244	q1	q2	NOTEST	0	0	0	0	1	1	no	NO MATCH
XLOC_001260	XLOC_001260	-	DS633234:20796-22751	q1	q2	NOTEST	0	0	0	0	1	1	no	NO MATCH
XLOC_001261	XLOC_001261	-	DS633234:49570-50629	q1	q2	OK	19.8493	16.9461	-0.228132	-0.317026	0.65575	0.857083	no	NO MATCH
XLOC_001262	XLOC_001262	-	DS633234:51132-54211	q1	q2	NOTEST	0	0	0	0	1	1	no	NO MATCH
XLOC_001263	XLOC_001263	-	DS633234:70956-76303	q1	q2	OK	3718.3	5264.92	0.501768	1.077	0.12145	0.418844	no	NO MATCH
XLOC_001264	XLOC_001264	-	DS633234:98167-106675	q1	q2	OK	75.019	136.233	0.860753	1.88972	0.00925	0.124708	no	NO MATCH
XLOC_001265	XLOC_001265	-	DS633289:0-358	q1	q2	NOTEST	0	0	0	0	1	1	no	NO MATCH
XLOC_001266	XLOC_001266	-	DS633306:1644-1809	q1	q2	NOTEST	0	0	0	0	1	1	no	NO MATCH
XLOC_001267	XLOC_001267	-	DS633319:202-5985	q1	q2	OK	109.438	219.13	1.00167	1.96073	0.00915	0.124379	no	NO MATCH
XLOC_001268	XLOC_001268	-	DS633349:10953-11226	q1	q2	NOTEST	0	0	0	0	1	1	no	NO MATCH
XLOC_001269	XLOC_001269	-	DS633368:479-1253	q1	q2	NOTEST	0	0	0	0	1	1	no	NO MATCH
XLOC_001270	XLOC_001270	-	DS633429:37855-45346	q1	q2	NOTEST	8.02069	3.39445	-1.24055	0	1	1	no	NO MATCH
XLOC_001271	XLOC_001271	-	DS633434:12731-27169	q1	q2	OK	229.244	155.876	-0.556488	-1.36919	0.0501	0.274591	no	NO MATCH
XLOC_001272	XLOC_001272	-	DS633434:35464-36158	q1	q2	NOTEST	0	0	0	0	1	1	no	NO MATCH
XLOC_001273	XLOC_001273	-	DS633434:37984-41498	q1	q2	NOTEST	0	0	0	0	1	1	no	NO MATCH
XLOC_001274	XLOC_001274	-	DS633434:46769-55929	q1	q2	NOTEST	12.1561	4.08929	-1.57175	0	1	1	no	NO MATCH
XLOC_001275	XLOC_001275	-	DS633434:79543-125284	q1	q2	NOTEST	1.72682	0.514465	-1.74698	0	1	1	no	NO MATCH
XLOC_001276	XLOC_001276	-	DS633434:157432-158083	q1	q2	NOTEST	0	0	0	0	1	1	no	NO MATCH
XLOC_001277	XLOC_001277	-	DS633434:174475-253067	q1	q2	NOTEST	5.18857	3.35124	-0.630644	0	1	1	no	NO MATCH
XLOC_001278	XLOC_001278	-	DS633434:288608-288761	q1	q2	NOTEST	0	0	0	0	1	1	no	NO MATCH
XLOC_001279	XLOC_001279	-	DS633539:614-2168	q1	q2	NOTEST	0	0	0	0	1	1	no	NO MATCH
XLOC_001280	XLOC_001280	-	DS633703:756-1026	q1	q2	NOTEST	0	0	0	0	1	1	no	NO MATCH
XLOC_001281	XLOC_001281	-	DS633730:1077-34430	q1	q2	OK	58.6328	53.4554	-0.133372	-0.291373	0.6743	0.863409	no	NO MATCH
XLOC_001282	XLOC_001282	-	DS633730:38754-41005	q1	q2	OK	173.336	192.59	0.15196	0.312386	0.66015	0.858848	no	NO MATCH
XLOC_001283	XLOC_001283	-	DS633730:60688-76958	q1	q2	OK	9.41063	13.2466	0.493258	0.896487	0.2047	0.532767	no	NO MATCH
XLOC_001284	XLOC_001284	-	DS633730:81231-81647	q1	q2	OK	25.0406	28.8277	0.203185	0.167722	0.7927	0.92144	no	NO MATCH
XLOC_001285	XLOC_001285	-	DS633735:4024-4324	q1	q2	NOTEST	0	0	0	0	1	1	no	NO MATCH
XLOC_001286	XLOC_001286	-	DS633773:11717-12068	q1	q2	NOTEST	7.21636	5.44675	-0.405875	0	1	1	no	NO MATCH
XLOC_001287	XLOC_001287	-	DS633773:20265-23482	q1	q2	OK	143.813	525.597	1.86977	2.5686	0.2729	0.592698	no	NO MATCH
XLOC_001288	XLOC_001288	-	DS633773:24889-29746	q1	q2	OK	28.7631	23.0221	-0.321201	-0.362358	0.6073	0.827145	no	NO MATCH
XLOC_001289	XLOC_001289	-	DS633826:5986-6369	q1	q2	NOTEST	0	0	0	0	1	1	no	NO MATCH
XLOC_001290	XLOC_001290	-	DS633933:9957-18633	q1	q2	NOTEST	0	0	0	0	1	1	no	NO MATCH
XLOC_001291	XLOC_001291	-	DS633933:44792-56716	q1	q2	NOTEST	3.80625	0	#NAME?	0	1	1	no	NO MATCH
XLOC_001292	XLOC_001292	-	DS633949:29640-109044	q1	q2	NOTEST	0.00750834	0.00667641	-0.16942	0	1	1	no	NO MATCH
XLOC_001293	XLOC_001293	-	DS633949:25507-27979	q1	q2	NOTEST	0	0	0	0	1	1	no	NO MATCH
XLOC_001294	XLOC_001294	-	DS633978:93546-93637	q1	q2	NOTEST	0	0	0	0	1	1	no	NO MATCH
XLOC_001295	XLOC_001295	-	DS633978:112821-112905	q1	q2	NOTEST	0	0	0	0	1	1	no	NO MATCH
XLOC_001296	XLOC_001296	-	DS633978:113210-113315	q1	q2	NOTEST	0	0	0	0	1	1	no	NO MATCH
XLOC_001297	XLOC_001297	-	DS633978:145777-146971	q1	q2	NOTEST	0	0	0	0	1	1	no	NO MATCH
XLOC_001298	XLOC_001298	-	DS633993:6976-9734	q1	q2	NOTEST	0	0	0	0	1	1	no	NO MATCH
XLOC_001299	XLOC_001299	-	DS634011:27271-27445	q1	q2	NOTEST	0	0	0	0	1	1	no	NO MATCH
XLOC_001300	XLOC_001300	-	DS634011:38504-38592	q1	q2	NOTEST	0	0	0	0	1	1	no	NO MATCH
XLOC_001301	XLOC_001301	-	DS634011:38504-38592	q1	q2	NOTEST	0	0	0	0	1	1	no	NO MATCH
XLOC_001302	XLOC_001302	-	DS634033:473-689	q1	q2	NOTEST	0	0	0	0	1	1	no	NO MATCH
XLOC_001303	XLOC_001303	-	DS634072:15225-41587	q1	q2	OK	42.6792	51.7296	0.277457	0.642701	0.3553	0.653928	no	NO MATCH
XLOC_001304	XLOC_001304	-	DS634072:41662-42336	q1	q2	NOTEST	13.4391	8.87002	-0.599428	0	1	1	no	NO MATCH
XLOC_001305	XLOC_001305	-	DS634072:52088-178296	q1	q2	OK	14.838	18.1725	0.292468	0.709616	0.30725	0.617943	no	NO MATCH
XLOC_001306	XLOC_001306	-	DS634072:215553-215989	q1	q2	NOTEST	0	9.1712	inf	0	1	1	no	NO MATCH
XLOC_001307	XLOC_001307	-	DS634103:1012-1597	q1	q2	NOTEST	0	0	0	0	1	1	no	NO MATCH
XLOC_001308	XLOC_001308	-	DS634125:2112-2310	q1	q2	NOTEST	0	0	0	0	1	1	no	NO MATCH
XLOC_001309	XLOC_001309	-	DS634195:10910-12975	q1	q2	NOTEST	0	0	0	0	1	1	no	NO MATCH
XLOC_001310	XLOC_001310	-	DS634263:51-396	q1	q2	OK	344.634	219.186	-0.652909	-1.21744	0.08735	0.362741	no	NO MATCH
XLOC_001311	XLOC_001311	-	DS634315:77172-108421	q1	q2	NOTEST	0	0	0	0	1	1	no	NO MATCH
XLOC_001312	XLOC_001312	-	DS634350:68022-82834	q1	q2	OK	43.6087	47.7405	0.130595	0.296432	0.67135	0.862378	no	NO MATCH
XLOC_001313	XLOC_001313	-	DS634350:59784-62881	q1	q2	NOTEST	0	0	0	0	1	1	no	NO MATCH
XLOC_001314	XLOC_001314	-	DS634350:90185-91698	q1	q2	NOTEST	0	0	0	0	1	1	no	NO MATCH
XLOC_001315	XLOC_001315	-	DS634422:27070-29942	q1	q2	OK	15.4249	20.8515	0.434886	0.852267	0.22495	0.558588	no	NO MATCH
XLOC_001316	XLOC_001316	-	DS634422:48617-48907	q1	q2	NOTEST	0	0	0	0	1	1	no	NO MATCH
XLOC_001317	XLOC_001317	-	DS634422:49057-49395	q1	q2	NOTEST	0	0	0	0	1	1	no	NO MATCH
XLOC_001318	XLOC_001318	-	DS634450:2778-3261	q1	q2	NOTEST	0	0	0	0	1	1	no	NO MATCH
XLOC_001319	XLOC_001319	-	DS634450:4216-4390	q1	q2	NOTEST	0	0	0	0	1	1	no	NO MATCH
XLOC_001320	XLOC_001320	-	DS634467:277393-277479	q1	q2	NOTEST	0	0	0	0	1	1	no	NO MATCH
XLOC_001321	XLOC_001321	-	DS634467:25138-25561	q1	q2	NOTEST	0	0	0	0	1	1	no	NO MATCH
XLOC_001322	XLOC_001322	-	DS634467:46123-51376	q1	q2	NOTEST	1.70739	0	#NAME?	0	1	1	no	NO MATCH
XLOC_001323	XLOC_001323	-	DS634467:80114-83051	q1	q2	NOTEST	0	0	0	0	1	1	no	NO MATCH
XLOC_001324	XLOC_001324	-	DS634467:92892-194770	q1	q2	NOTEST	0.00767562	0	#NAME?	0	1	1	no	NO MATCH
XLOC_001325	XLOC_001325	-	DS634467:315116-315398	q1	q2	NOTEST	0	0	0	0	1	1	no	NO MATCH
XLOC_001326	XLOC_001326	-	DS634467:427273-445280	q1	q2	NOTEST	0	0	0	0	1	1	no	NO MATCH
XLOC_001327	XLOC_001327	-	DS634635:4003-7665	q1	q2	NOTEST	0	0	0	0	1	1	no	NO MATCH
XLOC_001328	XLOC_001328	-	DS634635:16333-42811	q1	q2	OK	14.3351	18.7875	0.39022	0.444465	0.5224	0.775225	no	NO MATCH
XLOC_001329	XLOC_001329	-	DS634635:87409-88720	q1	q2	NOTEST	5.67172	10.0281	0.822192	0	1	1	no	NO MATCH
XLOC_001330	XLOC_001330	-	DS634635:12266-12653	q1	q2	OK	47.2165	49.9617	0.0815296	0.0870629	0.92135	0.968618	no	NO MATCH
XLOC_001331	XLOC_001331	-	DS634635:12704-15788	q1	q2	NOTEST	0	0	0	0	1	1	no	NO MATCH
XLOC_001332	XLOC_001332	-	DS634635:51383-54050	q1	q2	OK	16.5757	15.0986	-0.134654	-0.243878	0.72055	0.883055	no	NO MATCH
XLOC_001333	XLOC_001333	-	DS634651:16220-16394	q1	q2	NOTEST	0	0	0	0	1	1	no	NO MATCH
XLOC_001334	XLOC_001334	-	DS634668:883-1364	q1	q2	NOTEST	0	0	0	0	1	1	no	NO MATCH
XLOC_001335	XLOC_001335	-	DS634730:14433-15558	q1	q2	NOTEST	0	0	0	0	1	1	no	NO MATCH
XLOC_001336	XLOC_001336	-	DS634804:56477-56909	q1	q2	NOTEST	0	0	0	0	1	1	no	NO MATCH
XLOC_001337	XLOC_001337	-	DS634804:207942-210581	q1	q2	NOTEST	7.21874	2.10819	-1.77574	0	1	1	no	NO MATCH
XLOC_001338	XLOC_001338	-	DS634813:33164-34106	q1	q2	NOTEST	0	0	0	0	1	1	no	NO MATCH
XLOC_001339	XLOC_001339	-	DS634813:34553-35591	q1	q2	NOTEST	0	0	0	0	1	1	no	NO MATCH
XLOC_001340	XLOC_001340	-	DS634813:35723-46194	q1	q2	NOTEST	0	0	0	0	1	1	no	NO MATCH
XLOC_001341	XLOC_001341	-	DS634813:198972-244588	q1	q2	NOTEST	0.762789	1.44245	0.919164	0	1	1	no	NO MATCH
XLOC_001342	XLOC_001342	-	DS634813:417133-458239	q1	q2	NOTEST	2.25051	6.945	1.62572	0	1	1	no	NO MATCH
XLOC_001343	XLOC_001343	-	DS634813:548262-553338	q1	q2	NOTEST	0	0	0	0	1	1	no	NO MATCH
XLOC_001344	XLOC_001344	-	DS634813:575788-576089	q1	q2	NOTEST	0	0	0	0	1	1	no	NO MATCH
XLOC_001345	XLOC_001345	-	DS634829:46473-48646	q1	q2	NOTEST	0	0	0	0	1	1	no	NO MATCH
XLOC_001346	XLOC_001346	-	DS634829:114191-126065	q1	q2	NOTEST	0	0	0	0	1	1	no	NO MATCH
XLOC_001347	XLOC_001347	-	DS634831:38-5375	q1	q2	OK	59.7506	125.243	1.0677	0.806104	0.30325	0.617549	no	NO MATCH
XLOC_001348	XLOC_001348	-	DS634871:7833-30558	q1	q2	NOTEST	0	0	0	0	1	1	no	NO MATCH
XLOC_001349	XLOC_001349	-	DS634905:3233-4042	q1	q2	NOTEST	3.82727	7.12001	0.895564	0	1	1	no	NO MATCH
XLOC_001350	XLOC_001350	-	DS634959:12954-13071	q1	q2	NOTEST	0	0	0	0	1	1	no	NO MATCH
XLOC_001351	XLOC_001351	-	DS635054:18950-19116	q1	q2	NOTEST	0	0	0	0	1	1	no	NO MATCH
XLOC_001352	XLOC_001352	-	DS635097:1284-2161	q1	q2	NOTEST	0	0	0	0	1	1	no	NO MATCH
XLOC_001353	XLOC_001353	-	DS635119:935-6645	q1	q2	OK	184.303	123.988	-0.571878	-1.10446	0.1203	0.417072	no	NO MATCH
XLOC_001354	XLOC_001354	-	DS635119:8155-8506	q1	q2	OK	28.5306	50.4103	0.82121	0.710363	0.3228	0.631595	no	NO MATCH
XLOC_001355	XLOC_001355	-	DS635129:47583-61691	q1	q2	NOTEST	0	0	0	0	1	1	no	NO MATCH
XLOC_001356	XLOC_001356	-	DS635129:77692-81285	q1	q2	NOTEST	0	0	0	0	1	1	no	NO MATCH
XLOC_001357	XLOC_001357	-	DS635143:965-1265	q1	q2	NOTEST	0	0	0	0	1	1	no	NO MATCH
XLOC_001358	XLOC_001358	-	DS635143:68494-69052	q1	q2	NOTEST	0	0	0	0	1	1	no	NO MATCH
XLOC_001359	XLOC_001359	-	DS635218:52806-72696	q1	q2	NOTEST	0	0	0	0	1	1	no	NO MATCH
XLOC_001360	XLOC_001360	-	DS635218:81362-89044	q1	q2	NOTEST	0	0	0	0	1	1	no	NO MATCH
XLOC_001361	XLOC_001361	-	DS635218:100328-103524	q1	q2	NOTEST	0	0	0	0	1	1	no	NO MATCH
XLOC_001362	XLOC_001362	-	DS635245:39142-40543	q1	q2	OK	54.451	54.4963	0.0011976	0.00174805	0.98515	0.988998	no	NO MATCH
XLOC_001363	XLOC_001363	-	DS635245:5202-11640	q1	q2	OK	108.309	116.116	0.100417	0.149671	0.83505	0.939809	no	NO MATCH
XLOC_001364	XLOC_001364	-	DS635245:58768-78122	q1	q2	OK	213.393	186.31	-0.195804	-0.488953	0.48425	0.753226	no	NO MATCH
XLOC_001365	XLOC_001365	-	DS635251:19677-19870	q1	q2	NOTEST	0	0	0	0	1	1	no	NO MATCH
XLOC_001366	XLOC_001366	-	DS635313:520502-520700	q1	q2	NOTEST	0	0	0	0	1	1	no	NO MATCH
XLOC_001367	XLOC_001367	-	DS635313:1118492-1118711	q1	q2	NOTEST	0	0	0	0	1	1	no	NO MATCH
XLOC_001368	XLOC_001368	-	DS635313:1205920-1222235	q1	q2	NOTEST	0	0	0	0	1	1	no	NO MATCH
XLOC_001369	XLOC_001369	-	DS635313:1239846-1247252	q1	q2	NOTEST	0	0	0	0	1	1	no	NO MATCH
XLOC_001370	XLOC_001370	-	DS635313:545875-546055	q1	q2	NOTEST	0	0	0	0	1	1	no	NO MATCH
XLOC_001371	XLOC_001371	-	DS635313:894335-903442	q1	q2	NOTEST	0	0	0	0	1	1	no	NO MATCH
XLOC_001372	XLOC_001372	-	DS635313:1228683-1229001	q1	q2	NOTEST	0	0	0	0	1	1	no	NO MATCH
XLOC_001373	XLOC_001373	-	DS635400:123448-146469	q1	q2	NOTEST	0	0	0	0	1	1	no	NO MATCH
XLOC_001374	XLOC_001374	-	DS635473:679-1240	q1	q2	NOTEST	0	0	0	0	1	1	no	NO MATCH
XLOC_001375	XLOC_001375	-	DS635599:216953-217697	q1	q2	NOTEST	0	0	0	0	1	1	no	NO MATCH
XLOC_001376	XLOC_001376	-	DS635599:403430-406780	q1	q2	NOTEST	0	0	0	0	1	1	no	NO MATCH
XLOC_001377	XLOC_001377	-	DS635599:453798-457591	q1	q2	OK	43.6242	48.5773	0.155156	0.259768	0.71815	0.88242	no	NO MATCH
XLOC_001378	XLOC_001378	-	DS635599:502289-540396	q1	q2	OK	33.1746	55.7302	0.748379	1.47281	0.03695	0.236005	no	NO MATCH
XLOC_001379	XLOC_001379	-	DS635599:540836-543605	q1	q2	OK	34.0031	26.8536	-0.340551	-0.687968	0.32545	0.633313	no	NO MATCH
XLOC_001380	XLOC_001380	-	DS635599:544373-548412	q1	q2	OK	13.0264	16.9878	0.383059	0.506764	0.45605	0.733666	no	NO MATCH
XLOC_001381	XLOC_001381	-	DS635599:569069-577626	q1	q2	NOTEST	2.48633	0.0632702	-5.29635	0	1	1	no	NO MATCH
XLOC_001382	XLOC_001382	-	DS635599:600774-601350	q1	q2	OK	39.2479	44.1495	0.169784	0.232151	0.74775	0.89708	no	NO MATCH
XLOC_001383	XLOC_001383	-	DS635599:632441-655496	q1	q2	OK	42.0396	64.5751	0.619228	1.16012	0.10055	0.382407	no	NO MATCH
XLOC_001384	XLOC_001384	-	DS635599:719972-739136	q1	q2	NOTEST	0.270875	0.0380115	-2.83312	0	1	1	no	NO MATCH
XLOC_001385	XLOC_001385	-	DS635599:838146-842489	q1	q2	OK	62.3121	169.675	1.44519	2.02357	0.01305	0.146684	no	NO MATCH
XLOC_001386	XLOC_001386	-	DS635599:854644-855763	q1	q2	NOTEST	0	0	0	0	1	1	no	NO MATCH
XLOC_001387	XLOC_001387	-	DS635599:857824-901847	q1	q2	NOTEST	0	0	0	0	1	1	no	NO MATCH
XLOC_001388	XLOC_001388	-	DS635599:224823-225180	q1	q2	NOTEST	0	0	0	0	1	1	no	NO MATCH
XLOC_001389	XLOC_001389	-	DS635599:378935-380016	q1	q2	NOTEST	0	0	0	0	1	1	no	NO MATCH
XLOC_001390	XLOC_001390	-	DS635599:419182-426687	q1	q2	NOTEST	1.6456	1.66069	0.0131757	0	1	1	no	NO MATCH
XLOC_001391	XLOC_001391	-	DS635599:428602-451323	q1	q2	NOTEST	4.04022	4.69815	0.217658	0	1	1	no	NO MATCH
XLOC_001392	XLOC_001392	-	DS635599:462896-469363	q1	q2	NOTEST	7.60074	1.60961	-2.23943	0	1	1	no	NO MATCH
XLOC_001393	XLOC_001393	-	DS635599:469508-495019	q1	q2	NOTEST	3.72537	4.15524	0.157546	0	1	1	no	NO MATCH
XLOC_001394	XLOC_001394	-	DS635599:497400-501092	q1	q2	OK	295.851	215.883	-0.454618	-0.763581	0.2854	0.601788	no	NO MATCH
XLOC_001395	XLOC_001395	-	DS635599:502289-540396	q1	q2	OK	23.084	24.2221	0.0694325	0.0636473	0.93085	0.97121	no	NO MATCH
XLOC_001396	XLOC_001396	-	DS635599:540836-543605	q1	q2	OK	95.2282	100.204	0.0734775	0.0664557	0.92495	0.969888	no	NO MATCH
XLOC_001397	XLOC_001397	-	DS635599:549439-557986	q1	q2	OK	25.8882	41.3954	0.677175	1.03144	0.14485	0.463196	no	NO MATCH
XLOC_001398	XLOC_001398	-	DS635599:562676-567217	q1	q2	NOTEST	8.9332	0	#NAME?	0	1	1	no	NO MATCH
XLOC_001399	XLOC_001399	-	DS635599:580804-581014	q1	q2	NOTEST	0	0	0	0	1	1	no	NO MATCH
XLOC_001400	XLOC_001400	-	DS635599:608152-631045	q1	q2	OK	36.6555	65.9681	0.847737	1.81978	0.0112	0.136203	no	NO MATCH
XLOC_001401	XLOC_001401	-	DS635599:657483-667833	q1	q2	OK	76.2256	166.391	1.12623	2.25417	0.0016	0.0407707	yes	>ISCW015624-RA hypothetical protein|protein_coding|DS635599:216954-217697:1|gene:ISCW015624::>ISCW015625-RA ONECUT DNA binding protein, putative|protein_coding|DS635599:224824-225180:-1|gene:ISCW015625::>ISCW015628-RA ONECUT DNA binding protein, putative|protein_coding|DS635599:378936-380016:-1|gene:ISCW015628::>ISCW015630-RA sumo ligase, putative|protein_coding|DS635599:403431-406780:1|gene:ISCW…
XLOC_001402	XLOC_001402	-	DS635599:678020-700143	q1	q2	NOTEST	5.35242	2.35595	-1.18388	0	1	1	no	NO MATCH
XLOC_001403	XLOC_001403	-	DS635599:739195-751290	q1	q2	OK	35.8634	32.525	-0.140963	-0.268572	0.70715	0.878095	no	NO MATCH
XLOC_001404	XLOC_001404	-	DS635599:759783-776786	q1	q2	NOTEST	0	0.556711	inf	0	1	1	no	NO MATCH
XLOC_001405	XLOC_001405	-	DS635599:817245-835438	q1	q2	NOTEST	0.70447	1.51032	1.10025	0	1	1	no	NO MATCH
XLOC_001406	XLOC_001406	-	DS635599:843809-844118	q1	q2	NOTEST	0	0	0	0	1	1	no	NO MATCH
XLOC_001407	XLOC_001407	-	DS635599:851080-852780	q1	q2	NOTEST	6.85182	6.4256	-0.0926562	0	1	1	no	NO MATCH
XLOC_001408	XLOC_001408	-	DS635599:857824-901847	q1	q2	OK	25.9899	14.5761	-0.834346	-1.88204	0.01	0.128757	no	NO MATCH
XLOC_001409	XLOC_001409	-	DS635599:912191-916038	q1	q2	NOTEST	6.39741	8.64904	0.435052	0	1	1	no	NO MATCH
XLOC_001410	XLOC_001410	-	DS635599:921964-923333	q1	q2	OK	31.0244	73.2255	1.23895	0.898107	0.40835	0.699556	no	NO MATCH
XLOC_001411	XLOC_001411	-	DS635599:928463-933675	q1	q2	OK	86.5539	147.704	0.771044	1.74339	0.01295	0.146236	no	NO MATCH
XLOC_001412	XLOC_001412	-	DS635599:935359-938387	q1	q2	OK	140.097	206.02	0.556362	1.26388	0.0722	0.333394	no	NO MATCH
XLOC_001413	XLOC_001413	-	DS635766:4029-4352	q1	q2	NOTEST	0	0	0	0	1	1	no	NO MATCH
XLOC_001414	XLOC_001414	-	DS635797:4169-7404	q1	q2	OK	33.6065	34.5492	0.0399085	0.0307605	0.9043	0.96328	no	NO MATCH
XLOC_001415	XLOC_001415	-	DS635797:14881-18115	q1	q2	OK	20.6378	26.0151	0.33406	0.590461	0.39805	0.689189	no	NO MATCH
XLOC_001416	XLOC_001416	-	DS635797:19289-39845	q1	q2	OK	25.7521	22.5248	-0.193178	-0.352139	0.6215	0.836659	no	NO MATCH
XLOC_001417	XLOC_001417	-	DS635802:38343-39476	q1	q2	NOTEST	0	0	0	0	1	1	no	NO MATCH
XLOC_001418	XLOC_001418	-	DS635936:9374-32667	q1	q2	NOTEST	0	0	0	0	1	1	no	NO MATCH
XLOC_001419	XLOC_001419	-	DS635936:32829-33962	q1	q2	NOTEST	0	0	0	0	1	1	no	NO MATCH
XLOC_001420	XLOC_001420	-	DS635937:10265-10489	q1	q2	NOTEST	0	0	0	0	1	1	no	NO MATCH
XLOC_001421	XLOC_001421	-	DS636017:4032-9124	q1	q2	NOTEST	0	0	0	0	1	1	no	NO MATCH
XLOC_001422	XLOC_001422	-	DS636017:9140-9690	q1	q2	NOTEST	0	0	0	0	1	1	no	NO MATCH
XLOC_001423	XLOC_001423	-	DS636067:533-1118	q1	q2	NOTEST	0	0	0	0	1	1	no	NO MATCH
XLOC_001424	XLOC_001424	-	DS636088:52751-53008	q1	q2	NOTEST	0	0	0	0	1	1	no	NO MATCH
XLOC_001425	XLOC_001425	-	DS636135:5270-6823	q1	q2	NOTEST	7.74457	6.00828	-0.366233	0	1	1	no	NO MATCH
XLOC_001426	XLOC_001426	-	DS636135:446057-474193	q1	q2	OK	15.2319	27.2561	0.839479	1.60155	0.026	0.202599	no	NO MATCH
XLOC_001427	XLOC_001427	-	DS636135:220946-221672	q1	q2	NOTEST	0	0	0	0	1	1	no	NO MATCH
XLOC_001428	XLOC_001428	-	DS636169:22-219	q1	q2	NOTEST	0	0	0	0	1	1	no	NO MATCH
XLOC_001429	XLOC_001429	-	DS636212:271212-271551	q1	q2	NOTEST	0	0	0	0	1	1	no	NO MATCH
XLOC_001430	XLOC_001430	-	DS636212:332569-332887	q1	q2	NOTEST	0	0	0	0	1	1	no	NO MATCH
XLOC_001431	XLOC_001431	-	DS636212:6416-12912	q1	q2	OK	45.9029	89.2246	0.958856	2.28851	0.00125	0.0337986	yes	>ISCW015893-RA transcription factor, putative|protein_coding|DS636212:6417-12912:-1|gene:ISCW015893::>ISCW015894-RA hypothetical protein|protein_coding|DS636212:108115-108644:-1|gene:ISCW015894::>ISCW015895-RA hypothetical protein|protein_coding|DS636212:177464-185113:-1|gene:ISCW015895::>ISCW015896-RA hypothetical protein|protein_coding|DS636212:251277-251477:-1|gene:ISCW015896::>ISCW015897-RA h…
XLOC_001432	XLOC_001432	-	DS636212:108114-108644	q1	q2	NOTEST	0	0	0	0	1	1	no	NO MATCH
XLOC_001433	XLOC_001433	-	DS636212:177463-185113	q1	q2	NOTEST	6.48859	11.8122	0.864304	0	1	1	no	NO MATCH
XLOC_001434	XLOC_001434	-	DS636212:251276-251477	q1	q2	NOTEST	0	0	0	0	1	1	no	NO MATCH
XLOC_001435	XLOC_001435	-	DS636212:471504-471776	q1	q2	NOTEST	0	0	0	0	1	1	no	NO MATCH
XLOC_001436	XLOC_001436	-	DS636214:10381-12722	q1	q2	NOTEST	0	0	0	0	1	1	no	NO MATCH
XLOC_001437	XLOC_001437	-	DS636221:41845-84243	q1	q2	NOTEST	0	0	0	0	1	1	no	NO MATCH
XLOC_001438	XLOC_001438	-	DS636221:136101-138705	q1	q2	NOTEST	0	0	0	0	1	1	no	NO MATCH
XLOC_001439	XLOC_001439	-	DS636221:170186-171002	q1	q2	NOTEST	0	0	0	0	1	1	no	NO MATCH
XLOC_001440	XLOC_001440	-	DS636221:225974-283158	q1	q2	NOTEST	0	1.40586	inf	0	1	1	no	NO MATCH
XLOC_001441	XLOC_001441	-	DS636221:15032-16134	q1	q2	NOTEST	0	0.585691	inf	0	1	1	no	NO MATCH
XLOC_001442	XLOC_001442	-	DS636221:16584-17406	q1	q2	NOTEST	0	0	0	0	1	1	no	NO MATCH
XLOC_001443	XLOC_001443	-	DS636221:94890-98948	q1	q2	NOTEST	0	0	0	0	1	1	no	NO MATCH
XLOC_001444	XLOC_001444	-	DS636221:156602-156788	q1	q2	NOTEST	0	0	0	0	1	1	no	NO MATCH
XLOC_001445	XLOC_001445	-	DS636221:225974-283158	q1	q2	NOTEST	8.97799	8.06418	-0.154865	0	1	1	no	NO MATCH
XLOC_001446	XLOC_001446	-	DS636261:1583-1835	q1	q2	NOTEST	0	0	0	0	1	1	no	NO MATCH
XLOC_001447	XLOC_001447	-	DS636268:5870-6215	q1	q2	NOTEST	0	0	0	0	1	1	no	NO MATCH
XLOC_001448	XLOC_001448	-	DS636345:6995-8176	q1	q2	NOTEST	0	0	0	0	1	1	no	NO MATCH
XLOC_001449	XLOC_001449	-	DS636345:38532-39721	q1	q2	NOTEST	0	0	0	0	1	1	no	NO MATCH
XLOC_001450	XLOC_001450	-	DS636346:27330-36668	q1	q2	NOTEST	5.52201	0	#NAME?	0	1	1	no	NO MATCH
XLOC_001451	XLOC_001451	-	DS636406:4602-9591	q1	q2	OK	28.3964	34.3919	0.276361	0.562402	0.42825	0.715514	no	NO MATCH
XLOC_001452	XLOC_001452	-	DS636406:18268-51655	q1	q2	NOTEST	4.60332	10.445	1.18206	0	1	1	no	NO MATCH
XLOC_001453	XLOC_001453	-	DS636406:18268-51655	q1	q2	OK	14.4911	16.776	0.211226	0.350889	0.6108	0.828964	no	NO MATCH
XLOC_001454	XLOC_001454	-	DS636411:76270-88121	q1	q2	OK	6.98223	22.728	1.70271	1.38963	0.105	0.390587	no	NO MATCH
XLOC_001455	XLOC_001455	-	DS636474:55424-62331	q1	q2	NOTEST	0	0	0	0	1	1	no	NO MATCH
XLOC_001456	XLOC_001456	-	DS636476:4919-30690	q1	q2	NOTEST	9.63282	12.115	0.330759	0	1	1	no	NO MATCH
XLOC_001457	XLOC_001457	-	DS636476:35383-39009	q1	q2	NOTEST	0	0.211401	inf	0	1	1	no	NO MATCH
XLOC_001458	XLOC_001458	-	DS636476:64788-65731	q1	q2	NOTEST	0	0	0	0	1	1	no	NO MATCH
XLOC_001459	XLOC_001459	-	DS636476:34041-34922	q1	q2	OK	39.4109	27.1899	-0.535523	-0.845919	0.2367	0.571297	no	NO MATCH
XLOC_001460	XLOC_001460	-	DS636476:41911-64188	q1	q2	OK	45.157	24.8961	-0.859027	-1.72154	0.01575	0.159366	no	NO MATCH
XLOC_001461	XLOC_001461	-	DS636598:5076-6078	q1	q2	NOTEST	0	0	0	0	1	1	no	NO MATCH
XLOC_001462	XLOC_001462	-	DS636598:19475-36703	q1	q2	NOTEST	0	0	0	0	1	1	no	NO MATCH
XLOC_001463	XLOC_001463	-	DS636613:172812-174360	q1	q2	NOTEST	0	0	0	0	1	1	no	NO MATCH
XLOC_001464	XLOC_001464	-	DS636620:44424-73231	q1	q2	NOTEST	10.6388	9.1004	-0.225339	0	1	1	no	NO MATCH
XLOC_001465	XLOC_001465	-	DS636620:13680-19510	q1	q2	NOTEST	0	0	0	0	1	1	no	NO MATCH
XLOC_001466	XLOC_001466	-	DS636620:91155-151382	q1	q2	NOTEST	0.0099068	0.218455	4.46277	0	1	1	no	NO MATCH
XLOC_001467	XLOC_001467	-	DS636674:24083-25031	q1	q2	NOTEST	0	0	0	0	1	1	no	NO MATCH
XLOC_001468	XLOC_001468	-	DS636710:26438-33947	q1	q2	NOTEST	0	0	0	0	1	1	no	NO MATCH
XLOC_001469	XLOC_001469	-	DS636710:70874-78168	q1	q2	NOTEST	0	0	0	0	1	1	no	NO MATCH
XLOC_001470	XLOC_001470	-	DS636786:8850-27200	q1	q2	OK	50.5397	49.5212	-0.0293711	-0.0520707	0.9387	0.9734	no	NO MATCH
XLOC_001471	XLOC_001471	-	DS636786:434-501	q1	q2	NOTEST	0	0	0	0	1	1	no	NO MATCH
XLOC_001472	XLOC_001472	-	DS636786:1976-8829	q1	q2	OK	1172.47	1441.31	0.297834	0.725937	0.29195	0.608271	no	NO MATCH
XLOC_001473	XLOC_001473	-	DS636786:34668-39009	q1	q2	NOTEST	0	0	0	0	1	1	no	NO MATCH
XLOC_001474	XLOC_001474	-	DS636786:68885-86004	q1	q2	NOTEST	9.21252	0	#NAME?	0	1	1	no	NO MATCH
XLOC_001475	XLOC_001475	-	DS636786:211652-213681	q1	q2	NOTEST	0	0	0	0	1	1	no	NO MATCH
XLOC_001476	XLOC_001476	-	DS636786:239757-244556	q1	q2	NOTEST	0	0	0	0	1	1	no	NO MATCH
XLOC_001477	XLOC_001477	-	DS636786:299867-300281	q1	q2	NOTEST	7.93941	11.1141	0.48529	0	1	1	no	NO MATCH
XLOC_001478	XLOC_001478	-	DS636787:47741-56043	q1	q2	NOTEST	0.0733498	0.0890959	0.280566	0	1	1	no	NO MATCH
XLOC_001479	XLOC_001479	-	DS636787:61360-63307	q1	q2	NOTEST	0	0	0	0	1	1	no	NO MATCH
XLOC_001480	XLOC_001480	-	DS636787:121577-132438	q1	q2	NOTEST	0	0	0	0	1	1	no	NO MATCH
XLOC_001481	XLOC_001481	-	DS636787:185069-204976	q1	q2	OK	22.8386	49.3661	1.11205	2.27298	0.00245	0.056246	no	NO MATCH
XLOC_001482	XLOC_001482	-	DS636787:227262-248209	q1	q2	OK	42.0095	60.7703	0.53265	1.22893	0.0785	0.348083	no	NO MATCH
XLOC_001483	XLOC_001483	-	DS636787:334458-334770	q1	q2	OK	30.1887	24.6181	-0.294288	-0.177717	0.8018	0.924753	no	NO MATCH
XLOC_001484	XLOC_001484	-	DS636787:390829-391824	q1	q2	NOTEST	5.04092	5.1122	0.0202597	0	1	1	no	NO MATCH
XLOC_001485	XLOC_001485	-	DS636787:630539-640754	q1	q2	NOTEST	2.86507	4.43501	0.630368	0	1	1	no	NO MATCH
XLOC_001486	XLOC_001486	-	DS636787:684554-684977	q1	q2	NOTEST	2.54808	0	#NAME?	0	1	1	no	NO MATCH
XLOC_001487	XLOC_001487	-	DS636787:748439-751276	q1	q2	NOTEST	4.25424	4.63614	0.124024	0	1	1	no	NO MATCH
XLOC_001488	XLOC_001488	-	DS636787:761033-762348	q1	q2	OK	80.6665	105.907	0.392758	0.464297	0.51605	0.773588	no	NO MATCH
XLOC_001489	XLOC_001489	-	DS636787:74711-77290	q1	q2	NOTEST	0	0	0	0	1	1	no	NO MATCH
XLOC_001490	XLOC_001490	-	DS636787:157402-162989	q1	q2	NOTEST	0	0	0	0	1	1	no	NO MATCH
XLOC_001491	XLOC_001491	-	DS636787:227262-248209	q1	q2	NOTEST	0	0	0	0	1	1	no	NO MATCH
XLOC_001492	XLOC_001492	-	DS636787:278975-280856	q1	q2	OK	38.1721	26.3278	-0.535931	-1.08442	0.1152	0.408956	no	NO MATCH
XLOC_001493	XLOC_001493	-	DS636787:283084-284968	q1	q2	OK	24.5058	23.8124	-0.0414145	-0.0788643	0.9184	0.968501	no	NO MATCH
XLOC_001494	XLOC_001494	-	DS636787:657823-658117	q1	q2	NOTEST	0	0	0	0	1	1	no	NO MATCH
XLOC_001495	XLOC_001495	-	DS636787:728454-742888	q1	q2	OK	11.6337	14.258	0.293458	0.357472	0.6073	0.827145	no	NO MATCH
XLOC_001496	XLOC_001496	-	DS636787:763606-780417	q1	q2	OK	101.278	90.6825	-0.159428	-0.187485	0.79105	0.921017	no	NO MATCH
XLOC_001497	XLOC_001497	-	DS636787:787133-795706	q1	q2	OK	159.215	92.44	-0.784388	-1.62249	0.02255	0.192545	no	NO MATCH
XLOC_001498	XLOC_001498	-	DS636818:32463-74275	q1	q2	OK	29.4767	11.7944	-1.32147	-2.21193	0.00525	0.0871456	no	NO MATCH
XLOC_001499	XLOC_001499	-	DS636837:67678-105745	q1	q2	NOTEST	0	0	0	0	1	1	no	NO MATCH
XLOC_001500	XLOC_001500	-	DS636906:42-4881	q1	q2	NOTEST	0	0	0	0	1	1	no	NO MATCH
XLOC_001501	XLOC_001501	-	DS636906:5621-12298	q1	q2	NOTEST	2.60665	0	#NAME?	0	1	1	no	NO MATCH
XLOC_001502	XLOC_001502	-	DS636921:28917-29018	q1	q2	NOTEST	0	0	0	0	1	1	no	NO MATCH
XLOC_001503	XLOC_001503	-	DS636921:212856-232438	q1	q2	NOTEST	9.46401	9.27788	-0.0286564	0	1	1	no	NO MATCH
XLOC_001504	XLOC_001504	-	DS636921:243658-277201	q1	q2	NOTEST	7.71273	9.68814	0.328978	0	1	1	no	NO MATCH
XLOC_001505	XLOC_001505	-	DS636921:292396-294487	q1	q2	NOTEST	0	0	0	0	1	1	no	NO MATCH
XLOC_001506	XLOC_001506	-	DS636921:303058-313959	q1	q2	OK	67.4108	119.325	0.823842	1.76749	0.0135	0.15001	no	NO MATCH
XLOC_001507	XLOC_001507	-	DS636921:481643-489490	q1	q2	NOTEST	3.68914	3.18937	-0.21001	0	1	1	no	NO MATCH
XLOC_001508	XLOC_001508	-	DS636921:572103-585405	q1	q2	NOTEST	0	1.30608	inf	0	1	1	no	NO MATCH
XLOC_001509	XLOC_001509	-	DS636921:600111-605209	q1	q2	NOTEST	0	0	0	0	1	1	no	NO MATCH
XLOC_001510	XLOC_001510	-	DS636921:691308-695389	q1	q2	OK	360.165	217.467	-0.727863	-1.78838	0.01075	0.132793	no	NO MATCH
XLOC_001511	XLOC_001511	-	DS636921:716465-721777	q1	q2	NOTEST	1.48329	0	#NAME?	0	1	1	no	NO MATCH
XLOC_001512	XLOC_001512	-	DS636921:768456-771138	q1	q2	NOTEST	1.42214	11.3833	3.00078	0	1	1	no	NO MATCH
XLOC_001513	XLOC_001513	-	DS636921:774307-777770	q1	q2	OK	50.3363	154.511	1.61804	3.49135	5e-05	0.00264511	yes	>ISCW016145-RA DNA-binding protein, putative|protein_coding|DS636921:212857-232438:1|gene:ISCW016145::>ISCW016146-RA hypothetical protein|protein_coding|DS636921:234565-235203:-1|gene:ISCW016146::>ISCW016147-RA fatty acid coenzyme A ligase, putative|protein_coding|DS636921:243659-277201:1|gene:ISCW016147::>ISCW016148-RA 40S ribosomal protein S15, putative|protein_coding|DS636921:279898-282076:-1|…
XLOC_001514	XLOC_001514	-	DS636921:234564-235203	q1	q2	NOTEST	1.33487	2.40239	0.847772	0	1	1	no	NO MATCH
XLOC_001515	XLOC_001515	-	DS636921:279897-282076	q1	q2	OK	3113.11	4320.69	0.472904	1.10102	0.11575	0.409713	no	NO MATCH
XLOC_001516	XLOC_001516	-	DS636921:321026-325331	q1	q2	OK	39.0301	69.1343	0.824814	0.99564	0.1591	0.478283	no	NO MATCH
XLOC_001517	XLOC_001517	-	DS636921:332680-333625	q1	q2	OK	16.8069	17.0164	0.0178755	0.0221683	0.9438	0.975466	no	NO MATCH
XLOC_001518	XLOC_001518	-	DS636921:359175-361017	q1	q2	NOTEST	0	0.443866	inf	0	1	1	no	NO MATCH
XLOC_001519	XLOC_001519	-	DS636921:613019-649592	q1	q2	NOTEST	2.18262	1.92792	-0.179013	0	1	1	no	NO MATCH
XLOC_001520	XLOC_001520	-	DS636921:654142-663226	q1	q2	NOTEST	7.54368	8.42625	0.159624	0	1	1	no	NO MATCH
XLOC_001521	XLOC_001521	-	DS636921:668160-685582	q1	q2	OK	14.0451	7.76961	-0.854156	-0.795716	0.24305	0.575826	no	NO MATCH
XLOC_001522	XLOC_001522	-	DS636921:696634-698633	q1	q2	NOTEST	0	0	0	0	1	1	no	NO MATCH
XLOC_001523	XLOC_001523	-	DS636921:700289-700658	q1	q2	OK	33.3262	17.9664	-0.891352	-0.778865	0.36305	0.660794	no	NO MATCH
XLOC_001524	XLOC_001524	-	DS636921:722329-726990	q1	q2	NOTEST	4.1807	0.977941	-2.09593	0	1	1	no	NO MATCH
XLOC_001525	XLOC_001525	-	DS636921:743266-745731	q1	q2	NOTEST	0.965117	6.6105	2.77598	0	1	1	no	NO MATCH
XLOC_001526	XLOC_001526	-	DS636962:2587-3060	q1	q2	NOTEST	0	0	0	0	1	1	no	NO MATCH
XLOC_001527	XLOC_001527	-	DS636985:1467-8950	q1	q2	NOTEST	0	0	0	0	1	1	no	NO MATCH
XLOC_001528	XLOC_001528	-	DS637108:5081-17407	q1	q2	NOTEST	0	0.087212	inf	0	1	1	no	NO MATCH
XLOC_001529	XLOC_001529	-	DS637108:44528-64135	q1	q2	OK	160.501	219.831	0.453817	1.00845	0.1487	0.4675	no	NO MATCH
XLOC_001530	XLOC_001530	-	DS637111:13447-13942	q1	q2	NOTEST	0	0	0	0	1	1	no	NO MATCH
XLOC_001531	XLOC_001531	-	DS637111:132254-132449	q1	q2	NOTEST	0	0	0	0	1	1	no	NO MATCH
XLOC_001532	XLOC_001532	-	DS637203:102507-103101	q1	q2	NOTEST	0	0	0	0	1	1	no	NO MATCH
XLOC_001533	XLOC_001533	-	DS637203:202797-211679	q1	q2	OK	45.031	67.502	0.584014	1.13967	0.10505	0.390587	no	NO MATCH
XLOC_001534	XLOC_001534	-	DS637203:239862-247949	q1	q2	NOTEST	2.25841	1.09271	-1.04739	0	1	1	no	NO MATCH
XLOC_001535	XLOC_001535	-	DS637203:251105-252147	q1	q2	NOTEST	0	0	0	0	1	1	no	NO MATCH
XLOC_001536	XLOC_001536	-	DS637203:269955-291546	q1	q2	NOTEST	11.8161	9.19886	-0.361232	0	1	1	no	NO MATCH
XLOC_001537	XLOC_001537	-	DS637203:302475-313534	q1	q2	NOTEST	1.34119	0.770151	-0.800298	0	1	1	no	NO MATCH
XLOC_001538	XLOC_001538	-	DS637203:252201-257572	q1	q2	OK	9.44884	18.5936	0.976594	0.985158	0.1571	0.476435	no	NO MATCH
XLOC_001539	XLOC_001539	-	DS637203:317880-348938	q1	q2	NOTEST	1.12485	0	#NAME?	0	1	1	no	NO MATCH
XLOC_001540	XLOC_001540	-	DS637203:391698-392538	q1	q2	NOTEST	0	0	0	0	1	1	no	NO MATCH
XLOC_001541	XLOC_001541	-	DS637203:395586-396426	q1	q2	NOTEST	0	0	0	0	1	1	no	NO MATCH
XLOC_001542	XLOC_001542	-	DS637221:40993-61248	q1	q2	NOTEST	0	0	0	0	1	1	no	NO MATCH
XLOC_001543	XLOC_001543	-	DS637221:211031-225037	q1	q2	NOTEST	0	0	0	0	1	1	no	NO MATCH
XLOC_001544	XLOC_001544	-	DS637229:26046-26206	q1	q2	NOTEST	0	0	0	0	1	1	no	NO MATCH
XLOC_001545	XLOC_001545	-	DS637259:6757-7227	q1	q2	NOTEST	0	0	0	0	1	1	no	NO MATCH
XLOC_001546	XLOC_001546	-	DS637321:11675-68416	q1	q2	NOTEST	0	0	0	0	1	1	no	NO MATCH
XLOC_001547	XLOC_001547	-	DS637321:68605-68874	q1	q2	NOTEST	0	0	0	0	1	1	no	NO MATCH
XLOC_001548	XLOC_001548	-	DS637321:88299-323102	q1	q2	NOTEST	0.00918758	0.00225403	-2.02718	0	1	1	no	NO MATCH
XLOC_001549	XLOC_001549	-	DS637334:44543-46272	q1	q2	NOTEST	10.8699	10.1688	-0.096179	0	1	1	no	NO MATCH
XLOC_001550	XLOC_001550	-	DS637334:7581-21913	q1	q2	NOTEST	0	7.33411	inf	0	1	1	no	NO MATCH
XLOC_001551	XLOC_001551	-	DS637477:111949-115046	q1	q2	NOTEST	0	0	0	0	1	1	no	NO MATCH
XLOC_001552	XLOC_001552	-	DS637501:1469-2105	q1	q2	OK	30.589	22.8224	-0.422559	-0.507371	0.4577	0.734463	no	NO MATCH
XLOC_001553	XLOC_001553	-	DS637575:4420-55227	q1	q2	NOTEST	1.15481	1.47458	0.352642	0	1	1	no	NO MATCH
XLOC_001554	XLOC_001554	-	DS637633:7851-8054	q1	q2	NOTEST	0	0	0	0	1	1	no	NO MATCH
XLOC_001555	XLOC_001555	-	DS637651:8819-13415	q1	q2	OK	34.2425	26.4641	-0.371752	-0.537916	0.43255	0.718015	no	NO MATCH
XLOC_001556	XLOC_001556	-	DS637651:14586-38775	q1	q2	OK	35.4157	23.2487	-0.60724	-1.35093	0.05525	0.288473	no	NO MATCH
XLOC_001557	XLOC_001557	-	DS637651:52553-67836	q1	q2	OK	599.667	337.273	-0.830242	-2.03995	0.0042	0.0780899	no	NO MATCH
XLOC_001558	XLOC_001558	-	DS637651:90193-101954	q1	q2	OK	143.738	199.756	0.474801	0.842211	0.23485	0.569231	no	NO MATCH
XLOC_001559	XLOC_001559	-	DS637651:50314-52283	q1	q2	OK	29.5253	39.2404	0.410388	0.752782	0.2835	0.600433	no	NO MATCH
XLOC_001560	XLOC_001560	-	DS637651:77243-79163	q1	q2	OK	301.263	282.204	-0.0942836	-0.125344	0.85625	0.94881	no	NO MATCH
XLOC_001561	XLOC_001561	-	DS637651:109921-119659	q1	q2	OK	34.1636	40.3666	0.240701	0.395221	0.57	0.804021	no	NO MATCH
XLOC_001562	XLOC_001562	-	DS637651:146965-166428	q1	q2	NOTEST	0	0.549194	inf	0	1	1	no	NO MATCH
XLOC_001563	XLOC_001563	-	DS637704:36519-36714	q1	q2	NOTEST	0	0	0	0	1	1	no	NO MATCH
XLOC_001564	XLOC_001564	-	DS637704:39145-48361	q1	q2	OK	22.9133	36.2347	0.661187	1.25525	0.0754	0.340555	no	NO MATCH
XLOC_001565	XLOC_001565	-	DS637704:58269-72123	q1	q2	OK	18.8734	29.0341	0.621394	0.785416	0.27095	0.592538	no	NO MATCH
XLOC_001566	XLOC_001566	-	DS637704:96603-97833	q1	q2	NOTEST	0	0	0	0	1	1	no	NO MATCH
XLOC_001567	XLOC_001567	-	DS637704:101763-118387	q1	q2	NOTEST	0	0	0	0	1	1	no	NO MATCH
XLOC_001568	XLOC_001568	-	DS637760:485-12315	q1	q2	NOTEST	0	0	0	0	1	1	no	NO MATCH
XLOC_001569	XLOC_001569	-	DS637800:9295-10069	q1	q2	NOTEST	0	4.04915	inf	0	1	1	no	NO MATCH
XLOC_001570	XLOC_001570	-	DS637800:46735-89232	q1	q2	NOTEST	0.598558	7.43949	3.63564	0	1	1	no	NO MATCH
XLOC_001571	XLOC_001571	-	DS637825:282-1149	q1	q2	NOTEST	0	0	0	0	1	1	no	NO MATCH
XLOC_001572	XLOC_001572	-	DS637847:126975-127332	q1	q2	NOTEST	0	0	0	0	1	1	no	NO MATCH
XLOC_001573	XLOC_001573	-	DS637847:198679-263104	q1	q2	NOTEST	0	0.0194491	inf	0	1	1	no	NO MATCH
XLOC_001574	XLOC_001574	-	DS637847:307860-323831	q1	q2	NOTEST	0	0	0	0	1	1	no	NO MATCH
XLOC_001575	XLOC_001575	-	DS637847:326128-351111	q1	q2	NOTEST	0.821563	2.0436	1.31467	0	1	1	no	NO MATCH
XLOC_001576	XLOC_001576	-	DS637847:356094-386552	q1	q2	NOTEST	2.83999	1.90243	-0.57804	0	1	1	no	NO MATCH
XLOC_001577	XLOC_001577	-	DS637847:34674-50684	q1	q2	NOTEST	0.695852	0	#NAME?	0	1	1	no	NO MATCH
XLOC_001578	XLOC_001578	-	DS637847:122852-124025	q1	q2	OK	30.3419	19.6168	-0.629222	-0.665568	0.3766	0.672135	no	NO MATCH
XLOC_001579	XLOC_001579	-	DS637847:186980-198289	q1	q2	NOTEST	1.53649	2.10577	0.454703	0	1	1	no	NO MATCH
XLOC_001580	XLOC_001580	-	DS637858:23-875	q1	q2	NOTEST	9.21084	6.80853	-0.435988	0	1	1	no	NO MATCH
XLOC_001581	XLOC_001581	-	DS637885:39914-47470	q1	q2	NOTEST	0	0	0	0	1	1	no	NO MATCH
XLOC_001582	XLOC_001582	-	DS637941:10554-11106	q1	q2	NOTEST	0	0	0	0	1	1	no	NO MATCH
XLOC_001583	XLOC_001583	-	DS637976:5507-5678	q1	q2	NOTEST	0	0	0	0	1	1	no	NO MATCH
XLOC_001584	XLOC_001584	-	DS638005:67-142	q1	q2	NOTEST	0	0	0	0	1	1	no	NO MATCH
XLOC_001585	XLOC_001585	-	DS638005:344-542	q1	q2	OK	2825.06	2495.87	-0.178739	-0.41626	0.5958	0.820368	no	NO MATCH
XLOC_001586	XLOC_001586	-	DS638051:6288-6516	q1	q2	NOTEST	0	0	0	0	1	1	no	NO MATCH
XLOC_001587	XLOC_001587	-	DS638128:31062-31410	q1	q2	NOTEST	0	0	0	0	1	1	no	NO MATCH
XLOC_001588	XLOC_001588	-	DS638221:12577-13060	q1	q2	NOTEST	0	0	0	0	1	1	no	NO MATCH
XLOC_001589	XLOC_001589	-	DS638237:309269-309629	q1	q2	NOTEST	0	0	0	0	1	1	no	NO MATCH
XLOC_001590	XLOC_001590	-	DS638237:347644-356732	q1	q2	NOTEST	0	0	0	0	1	1	no	NO MATCH
XLOC_001591	XLOC_001591	-	DS638237:427546-445070	q1	q2	NOTEST	9.67111	6.88926	-0.489332	0	1	1	no	NO MATCH
XLOC_001592	XLOC_001592	-	DS638237:476050-486115	q1	q2	NOTEST	11.439	0.0535994	-7.73753	0	1	1	no	NO MATCH
XLOC_001593	XLOC_001593	-	DS638247:21468-64932	q1	q2	NOTEST	0	0	0	0	1	1	no	NO MATCH
XLOC_001594	XLOC_001594	-	DS638250:33002-34554	q1	q2	NOTEST	0	0	0	0	1	1	no	NO MATCH
XLOC_001595	XLOC_001595	-	DS638250:80840-83820	q1	q2	NOTEST	0	0	0	0	1	1	no	NO MATCH
XLOC_001596	XLOC_001596	-	DS638279:4549-16547	q1	q2	NOTEST	0	0	0	0	1	1	no	NO MATCH
XLOC_001597	XLOC_001597	-	DS638343:75142-75654	q1	q2	NOTEST	0	0	0	0	1	1	no	NO MATCH
XLOC_001598	XLOC_001598	-	DS638343:99577-101437	q1	q2	NOTEST	0	0	0	0	1	1	no	NO MATCH
XLOC_001599	XLOC_001599	-	DS638343:779-1010	q1	q2	NOTEST	0	0	0	0	1	1	no	NO MATCH
XLOC_001600	XLOC_001600	-	DS638370:1584-30627	q1	q2	NOTEST	0.0206154	0	#NAME?	0	1	1	no	NO MATCH
XLOC_001601	XLOC_001601	-	DS638426:56204-56699	q1	q2	NOTEST	0	0	0	0	1	1	no	NO MATCH
XLOC_001602	XLOC_001602	-	DS638559:2281-31420	q1	q2	NOTEST	6.54138	4.61697	-0.502649	0	1	1	no	NO MATCH
XLOC_001603	XLOC_001603	-	DS638559:40770-41690	q1	q2	NOTEST	0	0	0	0	1	1	no	NO MATCH
XLOC_001604	XLOC_001604	-	DS638559:45294-60042	q1	q2	OK	49.8363	32.9083	-0.598745	-0.892363	0.20285	0.530589	no	NO MATCH
XLOC_001605	XLOC_001605	-	DS638569:41469-41721	q1	q2	NOTEST	0	0	0	0	1	1	no	NO MATCH
XLOC_001606	XLOC_001606	-	DS638569:198763-237881	q1	q2	NOTEST	0.0152794	0	#NAME?	0	1	1	no	NO MATCH
XLOC_001607	XLOC_001607	-	DS638569:301646-314200	q1	q2	NOTEST	0	0	0	0	1	1	no	NO MATCH
XLOC_001608	XLOC_001608	-	DS638569:421240-425055	q1	q2	NOTEST	0	0	0	0	1	1	no	NO MATCH
XLOC_001609	XLOC_001609	-	DS638569:109638-109944	q1	q2	NOTEST	0	0	0	0	1	1	no	NO MATCH
XLOC_001610	XLOC_001610	-	DS638569:264724-271176	q1	q2	NOTEST	0.0950328	0	#NAME?	0	1	1	no	NO MATCH
XLOC_001611	XLOC_001611	-	DS638704:1825-6172	q1	q2	OK	77.9387	116.41	0.578808	1.25097	0.0772	0.344709	no	NO MATCH
XLOC_001612	XLOC_001612	-	DS638740:14561-25143	q1	q2	OK	38.2552	31.7751	-0.267757	-0.349857	0.61	0.828707	no	NO MATCH
XLOC_001613	XLOC_001613	-	DS638809:721-15485	q1	q2	NOTEST	0	0	0	0	1	1	no	NO MATCH
XLOC_001614	XLOC_001614	-	DS638852:28116-28437	q1	q2	NOTEST	0	0	0	0	1	1	no	NO MATCH
XLOC_001615	XLOC_001615	-	DS638956:39042-39232	q1	q2	NOTEST	0	0	0	0	1	1	no	NO MATCH
XLOC_001616	XLOC_001616	-	DS638984:283648-290127	q1	q2	NOTEST	0	0	0	0	1	1	no	NO MATCH
XLOC_001617	XLOC_001617	-	DS638984:245719-246033	q1	q2	NOTEST	0	0	0	0	1	1	no	NO MATCH
XLOC_001618	XLOC_001618	-	DS638984:296830-299199	q1	q2	NOTEST	0	0	0	0	1	1	no	NO MATCH
XLOC_001619	XLOC_001619	-	DS639094:52173-54503	q1	q2	NOTEST	0	4.02054	inf	0	1	1	no	NO MATCH
XLOC_001620	XLOC_001620	-	DS639094:58986-72506	q1	q2	NOTEST	0	3.29345	inf	0	1	1	no	NO MATCH
XLOC_001621	XLOC_001621	-	DS639094:93222-107197	q1	q2	NOTEST	0	0	0	0	1	1	no	NO MATCH
XLOC_001622	XLOC_001622	-	DS639122:782-895	q1	q2	NOTEST	0	0	0	0	1	1	no	NO MATCH
XLOC_001623	XLOC_001623	-	DS639181:17922-44660	q1	q2	OK	8.94504	14.4565	0.692561	1.04889	0.13745	0.450206	no	NO MATCH
XLOC_001624	XLOC_001624	-	DS639274:58920-87265	q1	q2	OK	42.5845	34.9922	-0.283295	-0.424061	0.54765	0.791864	no	NO MATCH
XLOC_001625	XLOC_001625	-	DS639293:41133-45549	q1	q2	NOTEST	0	0	0	0	1	1	no	NO MATCH
XLOC_001626	XLOC_001626	-	DS639305:14828-21598	q1	q2	OK	20.8066	18.5569	-0.165086	-0.236611	0.73155	0.889224	no	NO MATCH
XLOC_001627	XLOC_001627	-	DS639305:589-2616	q1	q2	NOTEST	0	0	0	0	1	1	no	NO MATCH
XLOC_001628	XLOC_001628	-	DS639305:25729-26773	q1	q2	NOTEST	0	0	0	0	1	1	no	NO MATCH
XLOC_001629	XLOC_001629	-	DS639314:6981-7153	q1	q2	NOTEST	0	0	0	0	1	1	no	NO MATCH
XLOC_001630	XLOC_001630	-	DS639343:966-1284	q1	q2	NOTEST	0	0	0	0	1	1	no	NO MATCH
XLOC_001631	XLOC_001631	-	DS639343:37142-45859	q1	q2	NOTEST	0	0	0	0	1	1	no	NO MATCH
XLOC_001632	XLOC_001632	-	DS639397:9360-10054	q1	q2	NOTEST	0	0	0	0	1	1	no	NO MATCH
XLOC_001633	XLOC_001633	-	DS639500:82741-83106	q1	q2	NOTEST	0	0	0	0	1	1	no	NO MATCH
XLOC_001634	XLOC_001634	-	DS639501:36543-64550	q1	q2	OK	13.0567	29.485	1.1752	1.85201	0.01265	0.145444	no	NO MATCH
XLOC_001635	XLOC_001635	-	DS639501:64937-65126	q1	q2	NOTEST	0	0	0	0	1	1	no	NO MATCH
XLOC_001636	XLOC_001636	-	DS639501:107958-127340	q1	q2	OK	23.2087	8.18474	-1.50366	-1.62697	0.03225	0.22455	no	NO MATCH
XLOC_001637	XLOC_001637	-	DS639501:193073-195784	q1	q2	OK	94.4532	54.3328	-0.797776	-1.86255	0.0085	0.118199	no	NO MATCH
XLOC_001638	XLOC_001638	-	DS639501:235818-247117	q1	q2	NOTEST	0	0.0476406	inf	0	1	1	no	NO MATCH
XLOC_001639	XLOC_001639	-	DS639501:65785-70063	q1	q2	OK	381.871	233.13	-0.711952	-1.76698	0.01125	0.136203	no	NO MATCH
XLOC_001640	XLOC_001640	-	DS639501:73507-79380	q1	q2	OK	700.559	454.739	-0.623466	-1.5414	0.0274	0.205627	no	NO MATCH
XLOC_001641	XLOC_001641	-	DS639501:87091-107395	q1	q2	OK	56.1155	65.9835	0.233705	0.402618	0.5641	0.800805	no	NO MATCH
XLOC_001642	XLOC_001642	-	DS639501:138831-159554	q1	q2	OK	30.8763	13.4073	-1.20349	-1.85168	0.01345	0.15001	no	NO MATCH
XLOC_001643	XLOC_001643	-	DS639501:209729-235024	q1	q2	OK	17.4005	18.8975	0.11907	0.263712	0.7116	0.881935	no	NO MATCH
XLOC_001644	XLOC_001644	-	DS639501:247428-266785	q1	q2	OK	520.844	324.018	-0.684776	-1.67446	0.0152	0.156769	no	NO MATCH
XLOC_001645	XLOC_001645	-	DS639501:286800-288315	q1	q2	NOTEST	0	0	0	0	1	1	no	NO MATCH
XLOC_001646	XLOC_001646	-	DS639501:309698-310243	q1	q2	NOTEST	0	0	0	0	1	1	no	NO MATCH
XLOC_001647	XLOC_001647	-	DS639537:44036-48207	q1	q2	NOTEST	0	0	0	0	1	1	no	NO MATCH
XLOC_001648	XLOC_001648	-	DS639564:40179-40341	q1	q2	NOTEST	0	0	0	0	1	1	no	NO MATCH
XLOC_001649	XLOC_001649	-	DS639692:8838-23063	q1	q2	NOTEST	1.90416	0.846173	-1.17013	0	1	1	no	NO MATCH
XLOC_001650	XLOC_001650	-	DS639692:26684-40582	q1	q2	NOTEST	7.37019	4.47258	-0.720594	0	1	1	no	NO MATCH
XLOC_001651	XLOC_001651	-	DS639692:64766-65261	q1	q2	NOTEST	1.95967	6.16186	1.65275	0	1	1	no	NO MATCH
XLOC_001652	XLOC_001652	-	DS639692:66344-66557	q1	q2	NOTEST	0	0	0	0	1	1	no	NO MATCH
XLOC_001653	XLOC_001653	-	DS639692:66890-67894	q1	q2	NOTEST	0	0	0	0	1	1	no	NO MATCH
XLOC_001654	XLOC_001654	-	DS639692:107133-107559	q1	q2	NOTEST	0	0	0	0	1	1	no	NO MATCH
XLOC_001655	XLOC_001655	-	DS639692:26684-40582	q1	q2	OK	16.4612	15.4217	-0.0941048	-0.125095	0.8602	0.95075	no	NO MATCH
XLOC_001656	XLOC_001656	-	DS639692:42052-63981	q1	q2	OK	38.8722	52.0157	0.420207	0.879979	0.2094	0.538425	no	NO MATCH
XLOC_001657	XLOC_001657	-	DS639692:189489-189927	q1	q2	NOTEST	0	0	0	0	1	1	no	NO MATCH
XLOC_001658	XLOC_001658	-	DS639695:9342-9686	q1	q2	NOTEST	0	0	0	0	1	1	no	NO MATCH
XLOC_001659	XLOC_001659	-	DS639695:9706-12054	q1	q2	OK	100.335	83.1752	-0.270604	-0.418331	0.54045	0.78618	no	NO MATCH
XLOC_001660	XLOC_001660	-	DS639695:7910-9181	q1	q2	OK	13.8021	11.7558	-0.231521	-0.187795	0.78795	0.919529	no	NO MATCH
XLOC_001661	XLOC_001661	-	DS639759:10079-15494	q1	q2	NOTEST	0	0	0	0	1	1	no	NO MATCH
XLOC_001662	XLOC_001662	-	DS639811:14855-24450	q1	q2	NOTEST	10.285	6.04097	-0.767691	0	1	1	no	NO MATCH
XLOC_001663	XLOC_001663	-	DS639824:31799-81589	q1	q2	NOTEST	0	0	0	0	1	1	no	NO MATCH
XLOC_001664	XLOC_001664	-	DS639853:7619-25567	q1	q2	NOTEST	0	0	0	0	1	1	no	NO MATCH
XLOC_001665	XLOC_001665	-	DS639853:73110-82787	q1	q2	NOTEST	8.44486	9.51393	0.171968	0	1	1	no	NO MATCH
XLOC_001666	XLOC_001666	-	DS639853:186837-199456	q1	q2	OK	638.082	764.663	0.261082	0.61835	0.3812	0.675726	no	NO MATCH
XLOC_001667	XLOC_001667	-	DS639853:211367-234637	q1	q2	OK	45.57	31.0966	-0.551327	-1.00767	0.1516	0.469517	no	NO MATCH
XLOC_001668	XLOC_001668	-	DS639853:462927-476703	q1	q2	NOTEST	1.26565	1.54395	0.286748	0	1	1	no	NO MATCH
XLOC_001669	XLOC_001669	-	DS639853:4962-7199	q1	q2	NOTEST	6.12823	2.35832	-1.37771	0	1	1	no	NO MATCH
XLOC_001670	XLOC_001670	-	DS639853:28096-39554	q1	q2	OK	43.9975	28.4619	-0.62839	-1.08153	0.12845	0.432941	no	NO MATCH
XLOC_001671	XLOC_001671	-	DS639853:96201-178077	q1	q2	NOTEST	1.11531	3.98702	1.83787	0	1	1	no	NO MATCH
XLOC_001672	XLOC_001672	-	DS639853:340910-382692	q1	q2	NOTEST	6.34239	3.6334	-0.803708	0	1	1	no	NO MATCH
XLOC_001673	XLOC_001673	-	DS639853:442403-458307	q1	q2	NOTEST	7.84576	1.69547	-2.21023	0	1	1	no	NO MATCH
XLOC_001674	XLOC_001674	-	DS639866:37854-39867	q1	q2	OK	43.1153	32.7121	-0.398375	-0.862616	0.22465	0.558127	no	NO MATCH
XLOC_001675	XLOC_001675	-	DS639866:57166-67522	q1	q2	OK	50.5841	45.1796	-0.163012	-0.334346	0.6294	0.841332	no	NO MATCH
XLOC_001676	XLOC_001676	-	DS639900:188538-211268	q1	q2	NOTEST	1.7409	0.657435	-1.40491	0	1	1	no	NO MATCH
XLOC_001677	XLOC_001677	-	DS639900:221419-228661	q1	q2	NOTEST	0.084381	0.102545	0.281261	0	1	1	no	NO MATCH
XLOC_001678	XLOC_001678	-	DS639900:250726-276920	q1	q2	OK	27.4947	23.4958	-0.22675	-0.369273	0.5979	0.822028	no	NO MATCH
XLOC_001679	XLOC_001679	-	DS639900:340262-346606	q1	q2	NOTEST	0	0	0	0	1	1	no	NO MATCH
XLOC_001680	XLOC_001680	-	DS639900:5241-28319	q1	q2	NOTEST	0	0	0	0	1	1	no	NO MATCH
XLOC_001681	XLOC_001681	-	DS639900:246701-248302	q1	q2	NOTEST	0	0	0	0	1	1	no	NO MATCH
XLOC_001682	XLOC_001682	-	DS639900:284097-284400	q1	q2	OK	11.2379	37.2034	1.72706	0.763008	0.32905	0.635548	no	NO MATCH
XLOC_001683	XLOC_001683	-	DS639900:352031-353142	q1	q2	NOTEST	0.648403	0.57991	-0.161062	0	1	1	no	NO MATCH
XLOC_001684	XLOC_001684	-	DS639904:5232-10081	q1	q2	NOTEST	0	0	0	0	1	1	no	NO MATCH
XLOC_001685	XLOC_001685	-	DS639905:6199-6422	q1	q2	NOTEST	0	0	0	0	1	1	no	NO MATCH
XLOC_001686	XLOC_001686	-	DS639961:33126-42822	q1	q2	NOTEST	0	0	0	0	1	1	no	NO MATCH
XLOC_001687	XLOC_001687	-	DS640004:22860-24934	q1	q2	NOTEST	0	0	0	0	1	1	no	NO MATCH
XLOC_001688	XLOC_001688	-	DS640004:27119-28207	q1	q2	NOTEST	0	0	0	0	1	1	no	NO MATCH
XLOC_001689	XLOC_001689	-	DS640074:23066-30370	q1	q2	NOTEST	0	0.869926	inf	0	1	1	no	NO MATCH
XLOC_001690	XLOC_001690	-	DS640074:33670-47803	q1	q2	NOTEST	0	2.28279	inf	0	1	1	no	NO MATCH
XLOC_001691	XLOC_001691	-	DS640074:65579-88915	q1	q2	OK	58.0425	51.5476	-0.171204	-0.413345	0.55485	0.794719	no	NO MATCH
XLOC_001692	XLOC_001692	-	DS640074:51924-60423	q1	q2	NOTEST	3.23608	0.479479	-2.75471	0	1	1	no	NO MATCH
XLOC_001693	XLOC_001693	-	DS640098:13547-14880	q1	q2	OK	11.6926	55.6138	2.24985	3.46774	0.00025	0.0098125	yes	>ISCW015850-RA hypothetical protein|protein_coding|DS640098:13548-14880:1|gene:ISCW015850::>ISCW015851-RA Rho GTPase activating protein, putative|protein_coding|DS640098:14924-34351:-1|gene:ISCW015851::>ISCW015854-RA calcium-dependent cysteine protease, putative|protein_coding|DS640098:62049-118808:1|gene:ISCW015854::>ISCW015855-RA hypothetical protein|protein_coding|DS640098:164457-167229:1|gene…
XLOC_001694	XLOC_001694	-	DS640098:62048-118808	q1	q2	NOTEST	10.1834	9.70926	-0.0687894	0	1	1	no	NO MATCH
XLOC_001695	XLOC_001695	-	DS640098:164456-167229	q1	q2	OK	32.0598	9.68755	-1.72656	-1.10185	0.3482	0.649524	no	NO MATCH
XLOC_001696	XLOC_001696	-	DS640098:183165-193842	q1	q2	NOTEST	0	0	0	0	1	1	no	NO MATCH
XLOC_001697	XLOC_001697	-	DS640098:211453-222373	q1	q2	OK	13.2481	12.0968	-0.131161	-0.203872	0.77445	0.912489	no	NO MATCH
XLOC_001698	XLOC_001698	-	DS640098:256658-280962	q1	q2	OK	61.0636	49.0524	-0.315989	-0.674428	0.3413	0.645029	no	NO MATCH
XLOC_001699	XLOC_001699	-	DS640098:295599-310238	q1	q2	NOTEST	7.56269	7.31055	-0.0489191	0	1	1	no	NO MATCH
XLOC_001700	XLOC_001700	-	DS640098:14923-34351	q1	q2	OK	19.5991	56.0787	1.51666	2.61674	0.0012	0.0329966	yes	>ISCW015850-RA hypothetical protein|protein_coding|DS640098:13548-14880:1|gene:ISCW015850::>ISCW015851-RA Rho GTPase activating protein, putative|protein_coding|DS640098:14924-34351:-1|gene:ISCW015851::>ISCW015854-RA calcium-dependent cysteine protease, putative|protein_coding|DS640098:62049-118808:1|gene:ISCW015854::>ISCW015855-RA hypothetical protein|protein_coding|DS640098:164457-167229:1|gene…
XLOC_001701	XLOC_001701	-	DS640098:311925-313007	q1	q2	NOTEST	0	0	0	0	1	1	no	NO MATCH
XLOC_001702	XLOC_001702	-	DS640098:316553-360281	q1	q2	NOTEST	8.48471	6.9224	-0.293593	0	1	1	no	NO MATCH
XLOC_001703	XLOC_001703	-	DS640098:384227-404523	q1	q2	OK	588.59	642.598	0.126653	0.306509	0.65845	0.858335	no	NO MATCH
XLOC_001704	XLOC_001704	-	DS640098:446628-466129	q1	q2	NOTEST	0.0404687	0	#NAME?	0	1	1	no	NO MATCH
XLOC_001705	XLOC_001705	-	DS640098:496156-519592	q1	q2	NOTEST	6.99042	7.94204	0.184129	0	1	1	no	NO MATCH
XLOC_001706	XLOC_001706	-	DS640112:10496-26116	q1	q2	NOTEST	0	0	0	0	1	1	no	NO MATCH
XLOC_001707	XLOC_001707	-	DS640112:26400-34053	q1	q2	OK	26.5836	24.2856	-0.130437	-0.116654	0.8812	0.957749	no	NO MATCH
XLOC_001708	XLOC_001708	-	DS640112:85226-94908	q1	q2	NOTEST	0	0	0	0	1	1	no	NO MATCH
XLOC_001709	XLOC_001709	-	DS640112:10496-26116	q1	q2	NOTEST	2.21963	2.79834	0.33425	0	1	1	no	NO MATCH
XLOC_001710	XLOC_001710	-	DS640112:43622-84066	q1	q2	NOTEST	6.00669	6.16164	0.0367439	0	1	1	no	NO MATCH
XLOC_001711	XLOC_001711	-	DS640123:112-64035	q1	q2	NOTEST	7.60475	2.95693	-1.3628	0	1	1	no	NO MATCH
XLOC_001712	XLOC_001712	-	DS640182:11729-12423	q1	q2	NOTEST	0	0	0	0	1	1	no	NO MATCH
XLOC_001713	XLOC_001713	-	DS640318:9754-16882	q1	q2	NOTEST	0	0	0	0	1	1	no	NO MATCH
XLOC_001714	XLOC_001714	-	DS640318:20941-28669	q1	q2	NOTEST	0	0	0	0	1	1	no	NO MATCH
XLOC_001715	XLOC_001715	-	DS640322:4185-12155	q1	q2	OK	100.001	337.757	1.75596	4.03296	5e-05	0.00264511	yes	>ISCW000524-RA phosphoenolpyruvate carboxykinase, putative|protein_coding|DS640322:4186-12155:-1|gene:ISCW000524
XLOC_001716	XLOC_001716	-	DS640379:22126-33918	q1	q2	NOTEST	0	0	0	0	1	1	no	NO MATCH
XLOC_001717	XLOC_001717	-	DS640379:314636-328185	q1	q2	OK	26.6413	34.6266	0.378217	0.582942	0.42105	0.711298	no	NO MATCH
XLOC_001718	XLOC_001718	-	DS640379:339585-342127	q1	q2	OK	11.0874	13.6896	0.304166	0.265692	0.7029	0.875288	no	NO MATCH
XLOC_001719	XLOC_001719	-	DS640379:383359-409176	q1	q2	OK	78.8505	85.7195	0.120503	0.277765	0.6966	0.873105	no	NO MATCH
XLOC_001720	XLOC_001720	-	DS640379:420112-430589	q1	q2	OK	42.6561	18.8028	-1.1818	-1.58817	0.03995	0.245191	no	NO MATCH
XLOC_001721	XLOC_001721	-	DS640379:35970-71400	q1	q2	NOTEST	0.210415	0	#NAME?	0	1	1	no	NO MATCH
XLOC_001722	XLOC_001722	-	DS640379:156099-158632	q1	q2	OK	14.2852	22.9311	0.682782	1.06682	0.0825	0.352526	no	NO MATCH
XLOC_001723	XLOC_001723	-	DS640379:159133-179994	q1	q2	OK	35.1569	32.1942	-0.127009	-0.266244	0.7025	0.875113	no	NO MATCH
XLOC_001724	XLOC_001724	-	DS640379:294517-295711	q1	q2	NOTEST	7.53106	4.43256	-0.764713	0	1	1	no	NO MATCH
XLOC_001725	XLOC_001725	-	DS640379:310662-311490	q1	q2	NOTEST	0	1.18371	inf	0	1	1	no	NO MATCH
XLOC_001726	XLOC_001726	-	DS640379:334676-339266	q1	q2	OK	349.747	273.978	-0.352254	-0.703579	0.31295	0.621431	no	NO MATCH
XLOC_001727	XLOC_001727	-	DS640379:355391-360605	q1	q2	NOTEST	5.07818	4.47654	-0.181928	0	1	1	no	NO MATCH
XLOC_001728	XLOC_001728	-	DS640379:369364-379639	q1	q2	NOTEST	2.25086	5.48186	1.28419	0	1	1	no	NO MATCH
XLOC_001729	XLOC_001729	-	DS640459:10177-21335	q1	q2	OK	17.9782	16.7291	-0.103894	-0.127911	0.85525	0.948616	no	NO MATCH
XLOC_001730	XLOC_001730	-	DS640459:44482-46843	q1	q2	NOTEST	0	0	0	0	1	1	no	NO MATCH
XLOC_001731	XLOC_001731	-	DS640459:10177-21335	q1	q2	OK	210.174	125.547	-0.743352	-1.10949	0.11415	0.406712	no	NO MATCH
XLOC_001732	XLOC_001732	-	DS640459:23199-35634	q1	q2	OK	26.5202	40.8693	0.623927	1.16857	0.0974	0.379237	no	NO MATCH
XLOC_001733	XLOC_001733	-	DS640514:33009-53057	q1	q2	OK	20.543	18.7862	-0.128977	-0.235501	0.7373	0.891196	no	NO MATCH
XLOC_001734	XLOC_001734	-	DS640514:191217-204171	q1	q2	NOTEST	0	0	0	0	1	1	no	NO MATCH
XLOC_001735	XLOC_001735	-	DS640514:4856-30439	q1	q2	NOTEST	0.490951	0.0208323	-4.55868	0	1	1	no	NO MATCH
XLOC_001736	XLOC_001736	-	DS640514:53408-55481	q1	q2	NOTEST	2.64195	0	#NAME?	0	1	1	no	NO MATCH
XLOC_001737	XLOC_001737	-	DS640514:58250-66375	q1	q2	NOTEST	4.00597	0.87424	-2.19605	0	1	1	no	NO MATCH
XLOC_001738	XLOC_001738	-	DS640514:101437-128979	q1	q2	OK	96.0108	92.6368	-0.0516106	-0.123926	0.86035	0.95075	no	NO MATCH
XLOC_001739	XLOC_001739	-	DS640514:172616-177977	q1	q2	NOTEST	0	0	0	0	1	1	no	NO MATCH
XLOC_001740	XLOC_001740	-	DS640514:238105-241754	q1	q2	NOTEST	0.39966	0.72653	0.86225	0	1	1	no	NO MATCH
XLOC_001741	XLOC_001741	-	DS640514:267099-280420	q1	q2	NOTEST	0.568996	1.43014	1.32966	0	1	1	no	NO MATCH
XLOC_001742	XLOC_001742	-	DS640554:19152-31343	q1	q2	NOTEST	0	0.870377	inf	0	1	1	no	NO MATCH
XLOC_001743	XLOC_001743	-	DS640554:59509-80254	q1	q2	NOTEST	10.3771	8.76885	-0.242942	0	1	1	no	NO MATCH
XLOC_001744	XLOC_001744	-	DS640700:4559-29809	q1	q2	OK	13.9163	7.46085	-0.899364	-0.683754	0.3427	0.64598	no	NO MATCH
XLOC_001745	XLOC_001745	-	DS640700:175658-213177	q1	q2	OK	59.119	60.7355	0.0389182	0.0765695	0.91515	0.967427	no	NO MATCH
XLOC_001746	XLOC_001746	-	DS640700:217351-218941	q1	q2	NOTEST	1.42133	3.09725	1.12375	0	1	1	no	NO MATCH
XLOC_001747	XLOC_001747	-	DS640700:32377-40641	q1	q2	NOTEST	4.59928	8.96132	0.962302	0	1	1	no	NO MATCH
XLOC_001748	XLOC_001748	-	DS640702:9704-16449	q1	q2	NOTEST	0	0	0	0	1	1	no	NO MATCH
XLOC_001749	XLOC_001749	-	DS640738:46035-60069	q1	q2	NOTEST	2.31843	5.13285	1.14661	0	1	1	no	NO MATCH
XLOC_001750	XLOC_001750	-	DS640738:63218-69611	q1	q2	OK	48.0471	66.8944	0.477436	0.710678	0.3004	0.616945	no	NO MATCH
XLOC_001751	XLOC_001751	-	DS640738:71281-75789	q1	q2	OK	23.2748	19.7273	-0.238576	-0.216893	0.7521	0.898937	no	NO MATCH
XLOC_001752	XLOC_001752	-	DS640738:7319-12462	q1	q2	OK	20.632	24.9183	0.272324	0.376608	0.58815	0.814606	no	NO MATCH
XLOC_001753	XLOC_001753	-	DS640738:16668-45460	q1	q2	NOTEST	7.16962	4.8592	-0.561179	0	1	1	no	NO MATCH
XLOC_001754	XLOC_001754	-	DS640738:77879-78041	q1	q2	NOTEST	0	0	0	0	1	1	no	NO MATCH
XLOC_001755	XLOC_001755	-	DS640738:123088-151836	q1	q2	NOTEST	0	0	0	0	1	1	no	NO MATCH
XLOC_001756	XLOC_001756	-	DS640738:169492-179864	q1	q2	NOTEST	0	0	0	0	1	1	no	NO MATCH
XLOC_001757	XLOC_001757	-	DS640738:181810-184050	q1	q2	NOTEST	0	0	0	0	1	1	no	NO MATCH
XLOC_001758	XLOC_001758	-	DS640738:200262-205368	q1	q2	NOTEST	0	0	0	0	1	1	no	NO MATCH
XLOC_001759	XLOC_001759	-	DS640738:220075-233849	q1	q2	NOTEST	0	0	0	0	1	1	no	NO MATCH
XLOC_001760	XLOC_001760	-	DS640738:236093-236354	q1	q2	NOTEST	0	0	0	0	1	1	no	NO MATCH
XLOC_001761	XLOC_001761	-	DS640764:139727-160277	q1	q2	OK	22.9119	15.3635	-0.576588	-0.748715	0.29435	0.609358	no	NO MATCH
XLOC_001762	XLOC_001762	-	DS640764:3468-7058	q1	q2	NOTEST	0	0.399136	inf	0	1	1	no	NO MATCH
XLOC_001763	XLOC_001763	-	DS640764:105535-122730	q1	q2	NOTEST	0	0	0	0	1	1	no	NO MATCH
XLOC_001764	XLOC_001764	-	DS640832:574-10966	q1	q2	NOTEST	0	0	0	0	1	1	no	NO MATCH
XLOC_001765	XLOC_001765	-	DS640973:3802-4042	q1	q2	NOTEST	0	0	0	0	1	1	no	NO MATCH
XLOC_001766	XLOC_001766	-	DS641111:79877-162024	q1	q2	OK	22.5077	20.5472	-0.131482	-0.242059	0.7286	0.888078	no	NO MATCH
XLOC_001767	XLOC_001767	-	DS641118:16254-45706	q1	q2	NOTEST	0	0	0	0	1	1	no	NO MATCH
XLOC_001768	XLOC_001768	-	DS641118:73165-94972	q1	q2	NOTEST	0.0275173	0	#NAME?	0	1	1	no	NO MATCH
XLOC_001769	XLOC_001769	-	DS641118:121869-134890	q1	q2	NOTEST	0	0	0	0	1	1	no	NO MATCH
XLOC_001770	XLOC_001770	-	DS641118:254242-257613	q1	q2	NOTEST	0	0	0	0	1	1	no	NO MATCH
XLOC_001771	XLOC_001771	-	DS641118:392637-395312	q1	q2	NOTEST	0	0	0	0	1	1	no	NO MATCH
XLOC_001772	XLOC_001772	-	DS641118:404359-410640	q1	q2	NOTEST	0	0	0	0	1	1	no	NO MATCH
XLOC_001773	XLOC_001773	-	DS641118:422015-426934	q1	q2	NOTEST	0	0	0	0	1	1	no	NO MATCH
XLOC_001774	XLOC_001774	-	DS641118:486578-512007	q1	q2	NOTEST	0	0.028565	inf	0	1	1	no	NO MATCH
XLOC_001775	XLOC_001775	-	DS641118:798171-826774	q1	q2	NOTEST	0	0	0	0	1	1	no	NO MATCH
XLOC_001776	XLOC_001776	-	DS641118:564651-575141	q1	q2	NOTEST	0	0	0	0	1	1	no	NO MATCH
XLOC_001777	XLOC_001777	-	DS641126:11562-11726	q1	q2	NOTEST	0	0	0	0	1	1	no	NO MATCH
XLOC_001778	XLOC_001778	-	DS641293:14768-14960	q1	q2	NOTEST	0	0	0	0	1	1	no	NO MATCH
XLOC_001779	XLOC_001779	-	DS641459:1187-19529	q1	q2	OK	39.6373	48.6428	0.295369	0.648172	0.3617	0.660404	no	NO MATCH
XLOC_001780	XLOC_001780	-	DS641459:112417-117852	q1	q2	NOTEST	0	0	0	0	1	1	no	NO MATCH
XLOC_001781	XLOC_001781	-	DS641459:120571-161544	q1	q2	OK	76.0327	112.622	0.566799	1.39635	0.04485	0.261106	no	NO MATCH
XLOC_001782	XLOC_001782	-	DS641459:177263-183282	q1	q2	NOTEST	0	0	0	0	1	1	no	NO MATCH
XLOC_001783	XLOC_001783	-	DS641459:1187-19529	q1	q2	NOTEST	0	0	0	0	1	1	no	NO MATCH
XLOC_001784	XLOC_001784	-	DS641459:77205-78436	q1	q2	NOTEST	1.14678	0.712025	-0.687584	0	1	1	no	NO MATCH
XLOC_001785	XLOC_001785	-	DS641510:22797-23092	q1	q2	NOTEST	0	0	0	0	1	1	no	NO MATCH
XLOC_001786	XLOC_001786	-	DS641526:16153-34900	q1	q2	OK	47.0832	47.5064	0.0129097	0.0232941	0.97105	0.984194	no	NO MATCH
XLOC_001787	XLOC_001787	-	DS641526:188260-189580	q1	q2	NOTEST	4.05865	0.943558	-2.10482	0	1	1	no	NO MATCH
XLOC_001788	XLOC_001788	-	DS641526:190257-190755	q1	q2	OK	31.9148	19.9594	-0.677162	-0.657335	0.3818	0.675913	no	NO MATCH
XLOC_001789	XLOC_001789	-	DS641526:627-1485	q1	q2	NOTEST	0	0	0	0	1	1	no	NO MATCH
XLOC_001790	XLOC_001790	-	DS641526:51177-153021	q1	q2	NOTEST	0	0	0	0	1	1	no	NO MATCH
XLOC_001791	XLOC_001791	-	DS641526:219849-250933	q1	q2	NOTEST	0.236069	0	#NAME?	0	1	1	no	NO MATCH
XLOC_001792	XLOC_001792	-	DS641685:1100-4334	q1	q2	NOTEST	0	0	0	0	1	1	no	NO MATCH
XLOC_001793	XLOC_001793	-	DS641689:87809-98442	q1	q2	OK	89.8109	54.5005	-0.720619	-1.01928	0.15135	0.469517	no	NO MATCH
XLOC_001794	XLOC_001794	-	DS641689:71125-72942	q1	q2	OK	15.4583	23.6188	0.611553	1.02504	0.14915	0.4675	no	NO MATCH
XLOC_001795	XLOC_001795	-	DS641689:106446-137256	q1	q2	NOTEST	12.7284	7.43052	-0.776513	0	1	1	no	NO MATCH
XLOC_001796	XLOC_001796	-	DS641764:8594-8791	q1	q2	NOTEST	0	16.8091	inf	0	1	1	no	NO MATCH
XLOC_001797	XLOC_001797	-	DS641835:293-10734	q1	q2	OK	234.015	247.986	0.0836547	0.0628369	0.8714	0.954626	no	NO MATCH
XLOC_001798	XLOC_001798	-	DS641835:10778-11207	q1	q2	OK	12.4271	36.4601	1.55284	1.14642	0.142	0.458907	no	NO MATCH
XLOC_001799	XLOC_001799	-	DS641835:11722-12115	q1	q2	OK	23.5318	21.5636	-0.126017	-0.0938197	0.8939	0.96131	no	NO MATCH
XLOC_001800	XLOC_001800	-	DS641885:203-797	q1	q2	NOTEST	0	0	0	0	1	1	no	NO MATCH
XLOC_001801	XLOC_001801	-	DS641890:3296-5813	q1	q2	NOTEST	0	0	0	0	1	1	no	NO MATCH
XLOC_001802	XLOC_001802	-	DS641943:649-5360	q1	q2	NOTEST	0	0	0	0	1	1	no	NO MATCH
XLOC_001803	XLOC_001803	-	DS641985:30477-31447	q1	q2	NOTEST	0	0	0	0	1	1	no	NO MATCH
XLOC_001804	XLOC_001804	-	DS642037:2842-18332	q1	q2	NOTEST	0	0.589116	inf	0	1	1	no	NO MATCH
XLOC_001805	XLOC_001805	-	DS642037:30904-48916	q1	q2	NOTEST	0.398647	0.26736	-0.576329	0	1	1	no	NO MATCH
XLOC_001806	XLOC_001806	-	DS642055:1075-53636	q1	q2	NOTEST	5.54416	9.83123	0.826403	0	1	1	no	NO MATCH
XLOC_001807	XLOC_001807	-	DS642055:103357-103972	q1	q2	NOTEST	0	1.26984	inf	0	1	1	no	NO MATCH
XLOC_001808	XLOC_001808	-	DS642055:63138-63444	q1	q2	NOTEST	0	0	0	0	1	1	no	NO MATCH
XLOC_001809	XLOC_001809	-	DS642061:114787-115210	q1	q2	NOTEST	0	0	0	0	1	1	no	NO MATCH
XLOC_001810	XLOC_001810	-	DS642089:13276-14504	q1	q2	NOTEST	0	0	0	0	1	1	no	NO MATCH
XLOC_001811	XLOC_001811	-	DS642089:15011-36760	q1	q2	NOTEST	0	0	0	0	1	1	no	NO MATCH
XLOC_001812	XLOC_001812	-	DS642090:125224-129284	q1	q2	NOTEST	0.294826	0	#NAME?	0	1	1	no	NO MATCH
XLOC_001813	XLOC_001813	-	DS642090:37938-49303	q1	q2	OK	30.8373	36.9405	0.26053	0.402247	0.5592	0.797572	no	NO MATCH
XLOC_001814	XLOC_001814	-	DS642090:88957-96021	q1	q2	NOTEST	0	0	0	0	1	1	no	NO MATCH
XLOC_001815	XLOC_001815	-	DS642090:146536-169576	q1	q2	OK	78.4126	73.428	-0.0947551	-0.221244	0.7514	0.898321	no	NO MATCH
XLOC_001816	XLOC_001816	-	DS642090:170656-177833	q1	q2	NOTEST	4.49287	2.07316	-1.11581	0	1	1	no	NO MATCH
XLOC_001817	XLOC_001817	-	DS642219:1030-9530	q1	q2	NOTEST	0	0	0	0	1	1	no	NO MATCH
XLOC_001818	XLOC_001818	-	DS642248:39686-42856	q1	q2	NOTEST	0	0	0	0	1	1	no	NO MATCH
XLOC_001819	XLOC_001819	-	DS642248:49316-52484	q1	q2	NOTEST	0	0	0	0	1	1	no	NO MATCH
XLOC_001820	XLOC_001820	-	DS642248:58474-60998	q1	q2	NOTEST	0	0	0	0	1	1	no	NO MATCH
XLOC_001821	XLOC_001821	-	DS642248:82681-100886	q1	q2	NOTEST	0	0	0	0	1	1	no	NO MATCH
XLOC_001822	XLOC_001822	-	DS642248:115733-163903	q1	q2	NOTEST	0	0.446128	inf	0	1	1	no	NO MATCH
XLOC_001823	XLOC_001823	-	DS642248:247938-270572	q1	q2	NOTEST	0	0	0	0	1	1	no	NO MATCH
XLOC_001824	XLOC_001824	-	DS642248:451388-455027	q1	q2	NOTEST	0	0	0	0	1	1	no	NO MATCH
XLOC_001825	XLOC_001825	-	DS642248:477090-497173	q1	q2	NOTEST	0	0	0	0	1	1	no	NO MATCH
XLOC_001826	XLOC_001826	-	DS642248:553673-572683	q1	q2	NOTEST	0.0316077	0	#NAME?	0	1	1	no	NO MATCH
XLOC_001827	XLOC_001827	-	DS642248:577298-582682	q1	q2	NOTEST	0	0	0	0	1	1	no	NO MATCH
XLOC_001828	XLOC_001828	-	DS642248:665526-666701	q1	q2	NOTEST	0	0	0	0	1	1	no	NO MATCH
XLOC_001829	XLOC_001829	-	DS642248:741198-776436	q1	q2	NOTEST	0	0.382672	inf	0	1	1	no	NO MATCH
XLOC_001830	XLOC_001830	-	DS642248:781997-792314	q1	q2	NOTEST	3.41316	3.43079	0.00743174	0	1	1	no	NO MATCH
XLOC_001831	XLOC_001831	-	DS642248:829486-837405	q1	q2	OK	42.7264	13.7409	-1.63665	-1.73536	0.02765	0.205627	no	NO MATCH
XLOC_001832	XLOC_001832	-	DS642248:845534-849870	q1	q2	OK	29.5834	4.845	-2.61022	-1.16383	0.27065	0.592538	no	NO MATCH
XLOC_001833	XLOC_001833	-	DS642248:880207-889251	q1	q2	OK	34.3827	18.7424	-0.875377	-1.59962	0.0246	0.198958	no	NO MATCH
XLOC_001834	XLOC_001834	-	DS642248:897500-909592	q1	q2	NOTEST	0	0	0	0	1	1	no	NO MATCH
XLOC_001835	XLOC_001835	-	DS642248:913932-935608	q1	q2	NOTEST	6.1678	10.5233	0.770761	0	1	1	no	NO MATCH
XLOC_001836	XLOC_001836	-	DS642248:945872-947827	q1	q2	NOTEST	0	1.5979	inf	0	1	1	no	NO MATCH
XLOC_001837	XLOC_001837	-	DS642248:1025323-1026418	q1	q2	NOTEST	0	0	0	0	1	1	no	NO MATCH
XLOC_001838	XLOC_001838	-	DS642248:1131842-1146882	q1	q2	NOTEST	0	0	0	0	1	1	no	NO MATCH
XLOC_001839	XLOC_001839	-	DS642248:1182467-1198491	q1	q2	NOTEST	0	0	0	0	1	1	no	NO MATCH
XLOC_001840	XLOC_001840	-	DS642248:1440729-1453570	q1	q2	NOTEST	0	0	0	0	1	1	no	NO MATCH
XLOC_001841	XLOC_001841	-	DS642248:1508776-1509665	q1	q2	NOTEST	0	0	0	0	1	1	no	NO MATCH
XLOC_001842	XLOC_001842	-	DS642248:62703-68243	q1	q2	NOTEST	0	0	0	0	1	1	no	NO MATCH
XLOC_001843	XLOC_001843	-	DS642248:115733-163903	q1	q2	NOTEST	0	0	0	0	1	1	no	NO MATCH
XLOC_001844	XLOC_001844	-	DS642248:273190-275067	q1	q2	NOTEST	0	0	0	0	1	1	no	NO MATCH
XLOC_001845	XLOC_001845	-	DS642248:291471-293401	q1	q2	NOTEST	0	0	0	0	1	1	no	NO MATCH
XLOC_001846	XLOC_001846	-	DS642248:295770-296426	q1	q2	NOTEST	0	0	0	0	1	1	no	NO MATCH
XLOC_001847	XLOC_001847	-	DS642248:312347-329028	q1	q2	NOTEST	0	0	0	0	1	1	no	NO MATCH
XLOC_001848	XLOC_001848	-	DS642248:351116-351584	q1	q2	NOTEST	0	0	0	0	1	1	no	NO MATCH
XLOC_001849	XLOC_001849	-	DS642248:691544-698653	q1	q2	NOTEST	0	0	0	0	1	1	no	NO MATCH
XLOC_001850	XLOC_001850	-	DS642248:939243-939978	q1	q2	NOTEST	0	0	0	0	1	1	no	NO MATCH
XLOC_001851	XLOC_001851	-	DS642248:974077-1006423	q1	q2	NOTEST	9.77272	4.04693	-1.27193	0	1	1	no	NO MATCH
XLOC_001852	XLOC_001852	-	DS642248:1216771-1217485	q1	q2	NOTEST	0	0	0	0	1	1	no	NO MATCH
XLOC_001853	XLOC_001853	-	DS642248:1284807-1326381	q1	q2	NOTEST	1.13688	2.09837	0.884192	0	1	1	no	NO MATCH
XLOC_001854	XLOC_001854	-	DS642248:1676683-1677214	q1	q2	NOTEST	0	0	0	0	1	1	no	NO MATCH
XLOC_001855	XLOC_001855	-	DS642248:1717053-1752898	q1	q2	NOTEST	0	0	0	0	1	1	no	NO MATCH
XLOC_001856	XLOC_001856	-	DS642248:1764336-1782702	q1	q2	NOTEST	0	0	0	0	1	1	no	NO MATCH
XLOC_001857	XLOC_001857	-	DS642280:12049-54660	q1	q2	OK	62.7736	86.6057	0.464304	0.902474	0.2011	0.52949	no	NO MATCH
XLOC_001858	XLOC_001858	-	DS642409:9689-9977	q1	q2	NOTEST	0	0	0	0	1	1	no	NO MATCH
XLOC_001859	XLOC_001859	-	DS642409:10028-10214	q1	q2	NOTEST	0	0	0	0	1	1	no	NO MATCH
XLOC_001860	XLOC_001860	-	DS642409:17880-18162	q1	q2	NOTEST	0	0	0	0	1	1	no	NO MATCH
XLOC_001861	XLOC_001861	-	DS642473:307285-318747	q1	q2	NOTEST	0	0	0	0	1	1	no	NO MATCH
XLOC_001862	XLOC_001862	-	DS642473:68849-70078	q1	q2	NOTEST	0	0	0	0	1	1	no	NO MATCH
XLOC_001863	XLOC_001863	-	DS642473:114783-117389	q1	q2	NOTEST	0	0	0	0	1	1	no	NO MATCH
XLOC_001864	XLOC_001864	-	DS642473:188663-204239	q1	q2	NOTEST	0	0	0	0	1	1	no	NO MATCH
XLOC_001865	XLOC_001865	-	DS642473:214576-217316	q1	q2	NOTEST	0	0	0	0	1	1	no	NO MATCH
XLOC_001866	XLOC_001866	-	DS642473:241251-248959	q1	q2	NOTEST	0.183349	0.211272	0.20451	0	1	1	no	NO MATCH
XLOC_001867	XLOC_001867	-	DS642473:351595-351885	q1	q2	NOTEST	0	0	0	0	1	1	no	NO MATCH
XLOC_001868	XLOC_001868	-	DS642473:468171-480607	q1	q2	NOTEST	0	0	0	0	1	1	no	NO MATCH
XLOC_001869	XLOC_001869	-	DS642473:508838-510695	q1	q2	NOTEST	0	0	0	0	1	1	no	NO MATCH
XLOC_001870	XLOC_001870	-	DS642541:5996-9654	q1	q2	NOTEST	2.52888	2.34736	-0.107463	0	1	1	no	NO MATCH
XLOC_001871	XLOC_001871	-	DS642549:192-488	q1	q2	NOTEST	0	0	0	0	1	1	no	NO MATCH
XLOC_001872	XLOC_001872	-	DS642575:3737-3914	q1	q2	NOTEST	0	0	0	0	1	1	no	NO MATCH
XLOC_001873	XLOC_001873	-	DS642648:1844-2138	q1	q2	NOTEST	0	0	0	0	1	1	no	NO MATCH
XLOC_001874	XLOC_001874	-	DS642648:32146-35927	q1	q2	NOTEST	0	0	0	0	1	1	no	NO MATCH
XLOC_001875	XLOC_001875	-	DS642667:1436-1600	q1	q2	NOTEST	0	0	0	0	1	1	no	NO MATCH
XLOC_001876	XLOC_001876	-	DS642830:3479-8649	q1	q2	NOTEST	3.60973	2.87982	-0.325914	0	1	1	no	NO MATCH
XLOC_001877	XLOC_001877	-	DS642830:53290-75080	q1	q2	OK	20.5466	21.5358	0.0678373	0.13208	0.8446	0.943114	no	NO MATCH
XLOC_001878	XLOC_001878	-	DS642830:10689-52133	q1	q2	OK	27.9222	43.109	0.626577	1.3917	0.04855	0.269433	no	NO MATCH
XLOC_001879	XLOC_001879	-	DS642830:94880-126059	q1	q2	OK	40.4633	30.93	-0.387609	-0.854713	0.22575	0.559074	no	NO MATCH
XLOC_001880	XLOC_001880	-	DS642840:14217-53982	q1	q2	OK	24.6323	26.7735	0.120256	0.278364	0.69185	0.871789	no	NO MATCH
XLOC_001881	XLOC_001881	-	DS642865:142-282	q1	q2	NOTEST	0	0	0	0	1	1	no	NO MATCH
XLOC_001882	XLOC_001882	-	DS642870:100630-102017	q1	q2	NOTEST	0	0	0	0	1	1	no	NO MATCH
XLOC_001883	XLOC_001883	-	DS642870:126305-126965	q1	q2	NOTEST	0	0	0	0	1	1	no	NO MATCH
XLOC_001884	XLOC_001884	-	DS642923:30460-30979	q1	q2	NOTEST	0	8.17226	inf	0	1	1	no	NO MATCH
XLOC_001885	XLOC_001885	-	DS642923:48062-49627	q1	q2	NOTEST	0	0	0	0	1	1	no	NO MATCH
XLOC_001886	XLOC_001886	-	DS642923:118339-122556	q1	q2	NOTEST	0.70447	1.26075	0.839671	0	1	1	no	NO MATCH
XLOC_001887	XLOC_001887	-	DS642923:589422-598556	q1	q2	NOTEST	0	0	0	0	1	1	no	NO MATCH
XLOC_001888	XLOC_001888	-	DS642923:662938-676765	q1	q2	NOTEST	0	0	0	0	1	1	no	NO MATCH
XLOC_001889	XLOC_001889	-	DS642923:270236-358953	q1	q2	NOTEST	0.0176342	0	#NAME?	0	1	1	no	NO MATCH
XLOC_001890	XLOC_001890	-	DS642947:35842-38299	q1	q2	NOTEST	0	0.643712	inf	0	1	1	no	NO MATCH
XLOC_001891	XLOC_001891	-	DS642958:7360-13707	q1	q2	NOTEST	0	0	0	0	1	1	no	NO MATCH
XLOC_001892	XLOC_001892	-	DS642965:104868-118436	q1	q2	NOTEST	0	0	0	0	1	1	no	NO MATCH
XLOC_001893	XLOC_001893	-	DS642965:59086-69887	q1	q2	NOTEST	0	0	0	0	1	1	no	NO MATCH
XLOC_001894	XLOC_001894	-	DS642996:12242-30390	q1	q2	OK	85.2131	85.24	0.000455037	0.00109458	0.99745	0.99745	no	NO MATCH
XLOC_001895	XLOC_001895	-	DS642996:51311-76910	q1	q2	NOTEST	7.62437	6.22036	-0.293619	0	1	1	no	NO MATCH
XLOC_001896	XLOC_001896	-	DS642996:85209-173172	q1	q2	OK	14.1808	6.9815	-1.02233	-1.75916	0.01795	0.172653	no	NO MATCH
XLOC_001897	XLOC_001897	-	DS642996:178630-182344	q1	q2	OK	7.06222	94.8475	3.74742	2.16813	0.2509	0.580367	no	NO MATCH
XLOC_001898	XLOC_001898	-	DS643013:7425-13439	q1	q2	NOTEST	0	0	0	0	1	1	no	NO MATCH
XLOC_001899	XLOC_001899	-	DS643013:14264-22073	q1	q2	NOTEST	0	0	0	0	1	1	no	NO MATCH
XLOC_001900	XLOC_001900	-	DS643021:79-20151	q1	q2	NOTEST	0	0	0	0	1	1	no	NO MATCH
XLOC_001901	XLOC_001901	-	DS643021:48998-51810	q1	q2	NOTEST	0	0	0	0	1	1	no	NO MATCH
XLOC_001902	XLOC_001902	-	DS643021:116846-119359	q1	q2	NOTEST	6.6828	4.99301	-0.420542	0	1	1	no	NO MATCH
XLOC_001903	XLOC_001903	-	DS643021:175907-176521	q1	q2	OK	109.401	97.3398	-0.16852	-0.323135	0.65145	0.853691	no	NO MATCH
XLOC_001904	XLOC_001904	-	DS643021:195246-196729	q1	q2	OK	478.932	488.615	0.0288757	0.0710668	0.91925	0.968501	no	NO MATCH
XLOC_001905	XLOC_001905	-	DS643021:74515-111841	q1	q2	NOTEST	5.88404	3.11928	-0.915594	0	1	1	no	NO MATCH
XLOC_001906	XLOC_001906	-	DS643021:122592-125183	q1	q2	NOTEST	13.1124	11.3794	-0.204506	0	1	1	no	NO MATCH
XLOC_001907	XLOC_001907	-	DS643021:151446-175437	q1	q2	OK	66.0578	61.1687	-0.110936	-0.266589	0.7048	0.876532	no	NO MATCH
XLOC_001908	XLOC_001908	-	DS643021:177267-178685	q1	q2	NOTEST	0	2.0554	inf	0	1	1	no	NO MATCH
XLOC_001909	XLOC_001909	-	DS643021:187193-193737	q1	q2	OK	45.0063	24.7002	-0.865603	-1.84348	0.01025	0.129576	no	NO MATCH
XLOC_001910	XLOC_001910	-	DS643021:195246-196729	q1	q2	NOTEST	0	0	0	0	1	1	no	NO MATCH
XLOC_001911	XLOC_001911	-	DS643021:199214-217378	q1	q2	OK	162.812	193.258	0.247322	0.61287	0.38245	0.676306	no	NO MATCH
XLOC_001912	XLOC_001912	-	DS643033:94002-101156	q1	q2	OK	36.5134	36.3384	-0.00693243	-0.0127727	0.98285	0.988333	no	NO MATCH
XLOC_001913	XLOC_001913	-	DS643033:128832-132692	q1	q2	NOTEST	0	0	0	0	1	1	no	NO MATCH
XLOC_001914	XLOC_001914	-	DS643033:149927-155778	q1	q2	NOTEST	8.73142	7.69592	-0.182122	0	1	1	no	NO MATCH
XLOC_001915	XLOC_001915	-	DS643033:229182-232896	q1	q2	NOTEST	6.93885	8.80243	0.343204	0	1	1	no	NO MATCH
XLOC_001916	XLOC_001916	-	DS643033:302922-316186	q1	q2	OK	24.6214	18.9194	-0.380045	-0.758761	0.27485	0.593213	no	NO MATCH
XLOC_001917	XLOC_001917	-	DS643033:335637-350436	q1	q2	OK	11.7855	15.7703	0.420196	0.486554	0.49635	0.761101	no	NO MATCH
XLOC_001918	XLOC_001918	-	DS643033:83395-93391	q1	q2	NOTEST	3.77255	6.30247	0.740378	0	1	1	no	NO MATCH
XLOC_001919	XLOC_001919	-	DS643033:104267-126844	q1	q2	OK	24.8167	23.5558	-0.0752252	-0.154331	0.82925	0.936748	no	NO MATCH
XLOC_001920	XLOC_001920	-	DS643033:133941-148186	q1	q2	NOTEST	3.06119	3.94952	0.367582	0	1	1	no	NO MATCH
XLOC_001921	XLOC_001921	-	DS643033:158525-187719	q1	q2	OK	21.1572	22.1962	0.0691664	0.15783	0.81855	0.931249	no	NO MATCH
XLOC_001922	XLOC_001922	-	DS643033:191837-226069	q1	q2	NOTEST	9.0102	8.85031	-0.0258305	0	1	1	no	NO MATCH
XLOC_001923	XLOC_001923	-	DS643033:238141-241097	q1	q2	OK	10.8586	35.8953	1.72496	1.33865	0.2667	0.590661	no	NO MATCH
XLOC_001924	XLOC_001924	-	DS643033:241325-255591	q1	q2	NOTEST	5.36307	5.63161	0.0704879	0	1	1	no	NO MATCH
XLOC_001925	XLOC_001925	-	DS643033:257191-268337	q1	q2	NOTEST	4.02069	5.78887	0.525837	0	1	1	no	NO MATCH
XLOC_001926	XLOC_001926	-	DS643033:282718-284799	q1	q2	NOTEST	0	0	0	0	1	1	no	NO MATCH
XLOC_001927	XLOC_001927	-	DS643033:316743-324798	q1	q2	OK	159.167	135.14	-0.236087	-0.559205	0.42425	0.713485	no	NO MATCH
XLOC_001928	XLOC_001928	-	DS643033:327004-334918	q1	q2	NOTEST	10.6497	10.8123	0.0218702	0	1	1	no	NO MATCH
XLOC_001929	XLOC_001929	-	DS643202:4979-15827	q1	q2	NOTEST	0	0	0	0	1	1	no	NO MATCH
XLOC_001930	XLOC_001930	-	DS643202:72005-102327	q1	q2	NOTEST	1.0497	0.692267	-0.600577	0	1	1	no	NO MATCH
XLOC_001931	XLOC_001931	-	DS643202:109025-109196	q1	q2	NOTEST	0	0	0	0	1	1	no	NO MATCH
XLOC_001932	XLOC_001932	-	DS643254:3689-4259	q1	q2	NOTEST	2.2272	4.11081	0.884192	0	1	1	no	NO MATCH
XLOC_001933	XLOC_001933	-	DS643256:9261-9503	q1	q2	NOTEST	0	0	0	0	1	1	no	NO MATCH
XLOC_001934	XLOC_001934	-	DS643283:945-1284	q1	q2	NOTEST	0	0	0	0	1	1	no	NO MATCH
XLOC_001935	XLOC_001935	-	DS643440:34903-40786	q1	q2	NOTEST	0	0	0	0	1	1	no	NO MATCH
XLOC_001936	XLOC_001936	-	DS643440:7001-25198	q1	q2	NOTEST	6.52741	4.7358	-0.462904	0	1	1	no	NO MATCH
XLOC_001937	XLOC_001937	-	DS643465:105-7061	q1	q2	NOTEST	0	0	0	0	1	1	no	NO MATCH
XLOC_001938	XLOC_001938	-	DS643486:60601-108003	q1	q2	NOTEST	4.08265	2.78337	-0.55267	0	1	1	no	NO MATCH
XLOC_001939	XLOC_001939	-	DS643486:108264-108507	q1	q2	NOTEST	0	0	0	0	1	1	no	NO MATCH
XLOC_001940	XLOC_001940	-	DS643486:60601-108003	q1	q2	NOTEST	0	0	0	0	1	1	no	NO MATCH
XLOC_001941	XLOC_001941	-	DS643486:220385-231580	q1	q2	NOTEST	0	0	0	0	1	1	no	NO MATCH
XLOC_001942	XLOC_001942	-	DS643495:6173-13114	q1	q2	NOTEST	0	0	0	0	1	1	no	NO MATCH
XLOC_001943	XLOC_001943	-	DS643495:18260-25219	q1	q2	NOTEST	0	0	0	0	1	1	no	NO MATCH
XLOC_001944	XLOC_001944	-	DS643497:10348-11868	q1	q2	NOTEST	0	0	0	0	1	1	no	NO MATCH
XLOC_001945	XLOC_001945	-	DS643501:6434-29165	q1	q2	NOTEST	4.96096	4.05727	-0.290112	0	1	1	no	NO MATCH
XLOC_001946	XLOC_001946	-	DS643501:64516-103343	q1	q2	NOTEST	5.68023	10.2121	0.846258	0	1	1	no	NO MATCH
XLOC_001947	XLOC_001947	-	DS643501:113115-122942	q1	q2	OK	71.307	139.651	0.969714	2.37268	0.0012	0.0329966	yes	>ISCW000548-RA GNPTAB protein|protein_coding|DS643501:6435-29165:1|gene:ISCW000548::>ISCW000549-RA conserved hypothetical protein|protein_coding|DS643501:30653-48779:-1|gene:ISCW000549::>ISCW000550-RA translocation associated membrane protein, putative|protein_coding|DS643501:51186-58655:-1|gene:ISCW000550::>ISCW000551-RA transcription factor sii (tfiis), central domain-containing protein|protein…
XLOC_001948	XLOC_001948	-	DS643501:129549-147240	q1	q2	OK	34.4701	34.1179	-0.0148205	-0.0306591	0.97015	0.983692	no	NO MATCH
XLOC_001949	XLOC_001949	-	DS643501:160458-193553	q1	q2	OK	130.449	134.694	0.0462046	0.115398	0.8668	0.953167	no	NO MATCH
XLOC_001950	XLOC_001950	-	DS643501:30652-48779	q1	q2	NOTEST	2.02742	4.14293	1.03101	0	1	1	no	NO MATCH
XLOC_001951	XLOC_001951	-	DS643501:51185-58655	q1	q2	OK	269.317	259.373	-0.0542743	-0.133821	0.8492	0.945563	no	NO MATCH
XLOC_001952	XLOC_001952	-	DS643501:103489-112303	q1	q2	OK	13.4154	7.70156	-0.800673	-1.31995	0.06745	0.322792	no	NO MATCH
XLOC_001953	XLOC_001953	-	DS643501:147393-158814	q1	q2	OK	34.4997	26.9861	-0.354367	-0.67095	0.34305	0.646139	no	NO MATCH
XLOC_001954	XLOC_001954	-	DS643634:107904-108403	q1	q2	NOTEST	0	0	0	0	1	1	no	NO MATCH
XLOC_001955	XLOC_001955	-	DS643745:3575-4115	q1	q2	NOTEST	0	1.54448	inf	0	1	1	no	NO MATCH
XLOC_001956	XLOC_001956	-	DS643841:21019-55591	q1	q2	OK	87.0019	93.553	0.104736	0.220269	0.75315	0.89975	no	NO MATCH
XLOC_001957	XLOC_001957	-	DS643864:392492-428777	q1	q2	NOTEST	0	0	0	0	1	1	no	NO MATCH
XLOC_001958	XLOC_001958	-	DS643864:63851-64037	q1	q2	NOTEST	0	0	0	0	1	1	no	NO MATCH
XLOC_001959	XLOC_001959	-	DS643864:78598-78784	q1	q2	NOTEST	0	0	0	0	1	1	no	NO MATCH
XLOC_001960	XLOC_001960	-	DS643864:369434-371051	q1	q2	NOTEST	0	0	0	0	1	1	no	NO MATCH
XLOC_001961	XLOC_001961	-	DS643871:1378-5765	q1	q2	OK	16.538	10.0281	-0.721734	-0.339695	0.5427	0.787984	no	NO MATCH
XLOC_001962	XLOC_001962	-	DS643893:121-15574	q1	q2	OK	13.6871	87.9613	2.68406	3.05296	0.003	0.0646062	no	NO MATCH
XLOC_001963	XLOC_001963	-	DS643907:9644-11902	q1	q2	NOTEST	0	0	0	0	1	1	no	NO MATCH
XLOC_001964	XLOC_001964	-	DS643964:42710-42938	q1	q2	NOTEST	0	0	0	0	1	1	no	NO MATCH
XLOC_001965	XLOC_001965	-	DS643964:105947-107374	q1	q2	NOTEST	0	0	0	0	1	1	no	NO MATCH
XLOC_001966	XLOC_001966	-	DS643964:111966-112617	q1	q2	NOTEST	0	0	0	0	1	1	no	NO MATCH
XLOC_001967	XLOC_001967	-	DS644093:2977-19994	q1	q2	OK	34.5842	14.728	-1.23155	-2.12606	0.00565	0.0919684	no	NO MATCH
XLOC_001968	XLOC_001968	-	DS644093:99964-108350	q1	q2	NOTEST	9.5218	3.15546	-1.59338	0	1	1	no	NO MATCH
XLOC_001969	XLOC_001969	-	DS644139:8163-8337	q1	q2	NOTEST	0	0	0	0	1	1	no	NO MATCH
XLOC_001970	XLOC_001970	-	DS644170:5137-6355	q1	q2	NOTEST	0	0	0	0	1	1	no	NO MATCH
XLOC_001971	XLOC_001971	-	DS644179:3658-3940	q1	q2	NOTEST	0	0	0	0	1	1	no	NO MATCH
XLOC_001972	XLOC_001972	-	DS644285:734-49602	q1	q2	NOTEST	0	0	0	0	1	1	no	NO MATCH
XLOC_001973	XLOC_001973	-	DS644343:9216-10927	q1	q2	NOTEST	0	0	0	0	1	1	no	NO MATCH
XLOC_001974	XLOC_001974	-	DS644343:62483-69713	q1	q2	NOTEST	0	0	0	0	1	1	no	NO MATCH
XLOC_001975	XLOC_001975	-	DS644343:172778-173929	q1	q2	NOTEST	0	0	0	0	1	1	no	NO MATCH
XLOC_001976	XLOC_001976	-	DS644343:220459-277954	q1	q2	NOTEST	0.0136235	0	#NAME?	0	1	1	no	NO MATCH
XLOC_001977	XLOC_001977	-	DS644406:510-1023	q1	q2	OK	121.031	88.2146	-0.456281	-0.580017	0.40295	0.693724	no	NO MATCH
XLOC_001978	XLOC_001978	-	DS644420:25836-75545	q1	q2	NOTEST	0.027778	1.28895	5.53611	0	1	1	no	NO MATCH
XLOC_001979	XLOC_001979	-	DS644427:42772-48260	q1	q2	NOTEST	0	0	0	0	1	1	no	NO MATCH
XLOC_001980	XLOC_001980	-	DS644427:96080-96752	q1	q2	NOTEST	1.24332	9.7214	2.96696	0	1	1	no	NO MATCH
XLOC_001981	XLOC_001981	-	DS644515:7687-10614	q1	q2	NOTEST	0	0	0	0	1	1	no	NO MATCH
XLOC_001982	XLOC_001982	-	DS644550:695-1619	q1	q2	NOTEST	0	0	0	0	1	1	no	NO MATCH
XLOC_001983	XLOC_001983	-	DS644550:144174-145182	q1	q2	NOTEST	0	0	0	0	1	1	no	NO MATCH
XLOC_001984	XLOC_001984	-	DS644550:146023-146695	q1	q2	NOTEST	0	0	0	0	1	1	no	NO MATCH
XLOC_001985	XLOC_001985	-	DS644550:169890-170664	q1	q2	NOTEST	0	0	0	0	1	1	no	NO MATCH
XLOC_001986	XLOC_001986	-	DS644550:170782-182205	q1	q2	NOTEST	0	0	0	0	1	1	no	NO MATCH
XLOC_001987	XLOC_001987	-	DS644550:195617-195747	q1	q2	NOTEST	0	0	0	0	1	1	no	NO MATCH
XLOC_001988	XLOC_001988	-	DS644550:224259-225144	q1	q2	NOTEST	0	0	0	0	1	1	no	NO MATCH
XLOC_001989	XLOC_001989	-	DS644550:250524-251259	q1	q2	NOTEST	0	0	0	0	1	1	no	NO MATCH
XLOC_001990	XLOC_001990	-	DS644550:252806-253172	q1	q2	NOTEST	0	0	0	0	1	1	no	NO MATCH
XLOC_001991	XLOC_001991	-	DS644550:302672-305871	q1	q2	NOTEST	0	0	0	0	1	1	no	NO MATCH
XLOC_001992	XLOC_001992	-	DS644550:325967-326519	q1	q2	NOTEST	0	0	0	0	1	1	no	NO MATCH
XLOC_001993	XLOC_001993	-	DS644550:327329-327788	q1	q2	NOTEST	0	0	0	0	1	1	no	NO MATCH
XLOC_001994	XLOC_001994	-	DS644550:374869-375625	q1	q2	NOTEST	0	0	0	0	1	1	no	NO MATCH
XLOC_001995	XLOC_001995	-	DS644550:379561-381352	q1	q2	NOTEST	0	0	0	0	1	1	no	NO MATCH
XLOC_001996	XLOC_001996	-	DS644550:382312-382645	q1	q2	NOTEST	0	0	0	0	1	1	no	NO MATCH
XLOC_001997	XLOC_001997	-	DS644550:387909-388569	q1	q2	NOTEST	0	0	0	0	1	1	no	NO MATCH
XLOC_001998	XLOC_001998	-	DS644550:389361-389775	q1	q2	NOTEST	0	0	0	0	1	1	no	NO MATCH
XLOC_001999	XLOC_001999	-	DS644550:390454-393415	q1	q2	NOTEST	0	0	0	0	1	1	no	NO MATCH
[truncated: 18,682 more rows]

## Sheet: Column description
value_1	Mean of two replicates for uninfected cells (day 0)
value_2	Mean of two replicates for infected cells (day 7)
log2(Fold_change)	Normalized differential expression (infected to uninfected log2-fold change thershold)
p-value	pValue threshold
q-value	qValue threshold
