# Supplementary material for: Tissue-Specific Signatures in the Transcriptional Response to Anaplasma phagocytophilum Infection of Ixodes scapularis and Ixodes ricinus Tick Cell Lines
Source: Front Cell Infect Microbiol. 2016 Feb 10;6:20. doi: 10.3389/fcimb.2016.00020 (PMC4748044; doi:10.3389/fcimb.2016.00020)
Supplement: Supplementary Table 5 — Differentially expressed genes in I. ricinus IRECTVM20 cells. xlsx. [file Table5.XLSX]

## Sheet: Differentially expressed genes
test_id	gene_id	Gene	locus	sample_1	sample_2	status	value_1	value_2	log2(fold_change) Infected/Control	test_stat	p_value	q_value	significant	Overexpressed in Infected	Underexpressed in infected
XLOC_011260	XLOC_011260	>ISCW008832-RA tRNA (5-methylaminomethyl-2-thiouridylate)-methyltransferase, putative|protein_coding|DS813631:69474-80010:1|gene:ISCW008832::>ISCW008833-RA hypothetical protein|protein_coding|DS813631:80050-81367:-1|gene:ISCW008833::>ISCW008834-RA THAP domaincontaining protein|protein_coding|DS813631:81382-93991:-1|gene:ISCW008834::>ISCW008835-RA hypothetical protein|protein_coding|DS813631:10199…	DS813631:287176-287656	q1	q2	OK	17.0449	0	-inf	#NAME?	0.0007	0.0227127	yes		Underexpressed in infected
XLOC_002993	XLOC_002993	>ISCW002881-RA UDP-sugar hydrolase, putative|protein_coding|DS660853:33099-34151:1|gene:ISCW002881::>ISCW002884-RA hypothetical protein|protein_coding|DS660853:131904-132326:-1|gene:ISCW002884::>ISCW002886-RA conserved hypothetical protein|protein_coding|DS660853:302358-310255:1|gene:ISCW002886::>ISCW002887-RA conserved hypothetical protein|protein_coding|DS660853:344894-347192:1|gene:ISCW002887:…	DS660853:430383-431831	q1	q2	OK	0	23.5195	inf	#NAME?	5e-05	0.00264511	yes	Overexpressed in infected
XLOC_003138	XLOC_003138	>ISCW002520-RA protein spitz, putative|protein_coding|DS662727:7614-11530:-1|gene:ISCW002520::>ISCW002521-RA hypothetical protein|protein_coding|DS662727:18552-21366:1|gene:ISCW002521::>ISCW002523-RA hypothetical protein|protein_coding|DS662727:28012-28692:-1|gene:ISCW002523::>ISCW002524-RA hypothetical protein|protein_coding|DS662727:32501-51651:1|gene:ISCW002524	DS662727:28011-28692	q1	q2	OK	0	393.192	inf	#NAME?	0.0002	0.00817983	yes	Overexpressed in infected
XLOC_005847	XLOC_005847	>ISCW017957-RA hypothetical protein|protein_coding|DS710581:35624-38410:-1|gene:ISCW017957::>ISCW017958-RA hypothetical protein|protein_coding|DS710581:50461-63645:-1|gene:ISCW017958::>ISCW017959-RA hypothetical protein|protein_coding|DS710581:67025-67919:-1|gene:ISCW017959	DS710581:67024-67919	q1	q2	OK	0	33.2284	inf	#NAME?	0.00095	0.028541	yes	Overexpressed in infected
XLOC_007420	XLOC_007420	>ISCW006255-RA hypothetical protein|protein_coding|DS740574:12179-14535:1|gene:ISCW006255::>ISCW006256-RA secreted protein, putative|protein_coding|DS740574:22398-25904:-1|gene:ISCW006256::>ISCW006257-RA secreted protein, putative|protein_coding|DS740574:27092-31413:1|gene:ISCW006257	DS740574:12178-14535	q1	q2	OK	0	76.7849	inf	#NAME?	0.0007	0.0227127	yes	Overexpressed in infected
XLOC_008048	XLOC_008048	>ISCW006078-RA hypothetical protein|protein_coding|DS751941:76805-86189:1|gene:ISCW006078::>ISCW006079-RA major epididymal secretory protein HE1, putative|protein_coding|DS751941:126742-127916:1|gene:ISCW006079::>ISCW006080-RA ABC transporter, putative|protein_coding|DS751941:134712-144906:-1|gene:ISCW006080::>ISCW006081-RA ABC transporter, putative|protein_coding|DS751941:170408-172508:-1|gene:I…	DS751941:170407-172508	q1	q2	OK	0	42.105	inf	#NAME?	0.00095	0.028541	yes	Overexpressed in infected
XLOC_010760	XLOC_010760	>ISCW007696-RA conserved hypothetical protein|protein_coding|DS803833:7649-22651:1|gene:ISCW007696	DS803833:7648-22651	q1	q2	OK	0	30.3562	inf	#NAME?	0.0001	0.00463524	yes	Overexpressed in infected
XLOC_012568	XLOC_012568	>ISCW009127-RA hypothetical protein|protein_coding|DS835887:663-1007:-1|gene:ISCW009127::>ISCW009129-RA conserved hypothetical protein|protein_coding|DS835887:12754-18108:-1|gene:ISCW009129::>ISCW009130-RA ubiquitin-conjugating enzyme, putative|protein_coding|DS835887:27281-48030:-1|gene:ISCW009130::>ISCW009131-RA molecular chaperone, putative|protein_coding|DS835887:54104-71414:-1|gene:ISCW00913…	DS835887:148110-148368	q1	q2	OK	0	70.2178	inf	#NAME?	0.0014	0.0366333	yes	Overexpressed in infected
XLOC_015212	XLOC_015212	>ISCW011057-RA conserved hypothetical protein|protein_coding|DS884933:1300-43306:-1|gene:ISCW011057::>ISCW011058-RA hypothetical protein|protein_coding|DS884933:63372-63665:-1|gene:ISCW011058::>ISCW011059-RA hypothetical protein|protein_coding|DS884933:79866-80348:1|gene:ISCW011059::>ISCW011060-RA protein kinase, putative|protein_coding|DS884933:82594-155581:-1|gene:ISCW011060::>ISCW011061-RA RNA…	DS884933:79865-80348	q1	q2	OK	0	315.322	inf	#NAME?	0.0001	0.00463524	yes	Overexpressed in infected
XLOC_016757	XLOC_016757	>ISCW013430-RA titin, putative|protein_coding|DS910428:11360-47792:-1|gene:ISCW013430::>ISCW013431-RA hypothetical protein|protein_coding|DS910428:57473-57892:-1|gene:ISCW013431::>ISCW013432-RA hypothetical protein|protein_coding|DS910428:74646-74804:-1|gene:ISCW013432::>ISCW013433-RA tubulin-specific chaperone A, putative|protein_coding|DS910428:93444-106921:1|gene:ISCW013433::>ISCW013434-RA chi…	DS910428:148640-148940	q1	q2	OK	0	127.108	inf	#NAME?	0.0014	0.0366333	yes	Overexpressed in infected
XLOC_017653	XLOC_017653	>ISCW021896-RA sulfotransferase, putative|protein_coding|DS926118:11178-12131:1|gene:ISCW021896::>ISCW021897-RA cell adhesion molecule, putative|protein_coding|DS926118:34393-66064:-1|gene:ISCW021897::>ISCW021898-RA RAS, putative|protein_coding|DS926118:96422-108883:-1|gene:ISCW021898::>ISCW021899-RA cell division cycle regulator protein, putative|protein_coding|DS926118:109443-121749:1|gene:ISCW…	DS926118:375251-375542	q1	q2	OK	0	92.7522	inf	#NAME?	5e-05	0.00264511	yes	Overexpressed in infected
XLOC_018638	XLOC_018638	>ISCW014470-RA DNA-binding protein inhibitor, putative|protein_coding|DS945049:220462-222652:1|gene:ISCW014470::>ISCW014471-RA hypothetical protein|protein_coding|DS945049:223088-223399:1|gene:ISCW014471::>ISCW014472-RA hypothetical protein|protein_coding|DS945049:223922-225478:-1|gene:ISCW014472	DS945049:220461-222652	q1	q2	OK	0	13.6896	inf	#NAME?	0.0001	0.00463524	yes	Overexpressed in infected
XLOC_016382	XLOC_016382	>ISCW012541-RA hypothetical protein|protein_coding|DS903676:11563-11835:-1|gene:ISCW012541::>ISCW012542-RA conserved hypothetical protein|protein_coding|DS903676:12205-20821:-1|gene:ISCW012542::>ISCW012543-RA hypothetical protein|protein_coding|DS903676:20840-37846:-1|gene:ISCW012543::>ISCW012544-RA flavin-containing monooxygenase, putative|protein_coding|DS903676:56715-58813:-1|gene:ISCW012544::…	DS903676:644561-649641	q1	q2	OK	4.72588	58.0006	3.61741	4.34742	0.00025	0.0098125	yes	Overexpressed in infected
XLOC_005495	XLOC_005495	>ISCW018180-RA hypothetical protein|protein_coding|DS705371:27467-28225:-1|gene:ISCW018180::>ISCW018181-RA conserved hypothetical protein|protein_coding|DS705371:32207-53080:-1|gene:ISCW018181::>ISCW018182-RA inositol-1-phosphate synthetase, putative|protein_coding|DS705371:73386-82390:-1|gene:ISCW018182	DS705371:73385-82390	q1	q2	OK	502.063	4887.7	3.28322	5.8847	5e-05	0.00264511	yes	Overexpressed in infected
XLOC_015587	XLOC_015587	>ISCW011339-RA hypothetical protein|protein_coding|DS890290:4925-6263:1|gene:ISCW011339::>ISCW011340-RA conserved hypothetical protein|protein_coding|DS890290:6471-8061:-1|gene:ISCW011340::>ISCW011341-RA arsenite-resistance protein, putative|protein_coding|DS890290:10014-50284:1|gene:ISCW011341::>ISCW011342-RA SLC12A8 protein, putative|protein_coding|DS890290:51449-58541:-1|gene:ISCW011342	DS890290:6470-8061	q1	q2	OK	5.63766	49.4408	3.13253	3.45851	0.00175	0.0443607	yes	Overexpressed in infected
XLOC_014332	XLOC_014332	>ISCW024717-RA serine protease inhibitor, putative|protein_coding|DS865635:782-1297:1|gene:ISCW024717	DS865635:781-1297	q1	q2	OK	194.684	1610.18	3.04802	6.97687	5e-05	0.00264511	yes	Overexpressed in infected
XLOC_010436	XLOC_010436	>ISCW007410-RA conserved hypothetical protein|protein_coding|DS797062:11223-12379:-1|gene:ISCW007410	DS797062:11222-12379	q1	q2	OK	13.243	109.036	3.04151	3.28071	0.00135	0.035709	yes	Overexpressed in infected
XLOC_019817	XLOC_019817	>ISCW023537-RA insilun induced protein|protein_coding|DS966815:32637-83367:-1|gene:ISCW023537::>ISCW023539-RA fidipidine, putative|protein_coding|DS966815:85482-114596:1|gene:ISCW023539::>ISCW024962-RA microRNA mir-375|miRNA|DS966815:32758-32829:-1|gene:ISCW024962	DS966815:32636-83367	q1	q2	OK	8.90656	68.7301	2.948	4.87108	5e-05	0.00264511	yes	Overexpressed in infected
XLOC_000552	XLOC_000552	>ISCW001568-RA hypothetical protein|protein_coding|DS620084:1877-10490:1|gene:ISCW001568::>ISCW001569-RA zinc finger protein, putative|protein_coding|DS620084:12244-25012:1|gene:ISCW001569::>ISCW001570-RA hypothetical protein|protein_coding|DS620084:25105-27028:1|gene:ISCW001570::>ISCW001571-RA centromere protein B, putative|protein_coding|DS620084:27741-36042:1|gene:ISCW001571::>ISCW001573-RA zi…	DS620084:46051-56949	q1	q2	OK	8.64729	64.8314	2.90637	4.76226	5e-05	0.00264511	yes	Overexpressed in infected
XLOC_006742	XLOC_006742	>ISCW018150-RA tho2 protein, putative|protein_coding|DS727209:4142-67591:-1|gene:ISCW018150::>ISCW018151-RA conserved hypothetical protein|protein_coding|DS727209:71362-75317:1|gene:ISCW018151::>ISCW018152-RA conserved hypothetical protein|protein_coding|DS727209:78321-113090:1|gene:ISCW018152::>ISCW018153-RA secreted protein, putative|protein_coding|DS727209:119111-128093:-1|gene:ISCW018153::>IS…	DS727209:390694-429521	q1	q2	OK	4.96558	35.5405	2.83943	4.74749	5e-05	0.00264511	yes	Overexpressed in infected
XLOC_008633	XLOC_008633	>ISCW005275-RA homeobox protein, putative|protein_coding|DS762059:8128-8613:-1|gene:ISCW005275::>ISCW005276-RA Kv channel interacting protein 1 isoform 4 family protein|protein_coding|DS762059:28009-107152:-1|gene:ISCW005276::>ISCW005277-RA zinc finger protein, putative|protein_coding|DS762059:107944-115900:1|gene:ISCW005277::>ISCW005278-RA pyrroline-5-carboxylate synthetase, putative|protein_cod…	DS762059:127370-146805	q1	q2	OK	17.1054	111.115	2.69952	5.21881	5e-05	0.00264511	yes	Overexpressed in infected
XLOC_016395	XLOC_016395	>ISCW012541-RA hypothetical protein|protein_coding|DS903676:11563-11835:-1|gene:ISCW012541::>ISCW012542-RA conserved hypothetical protein|protein_coding|DS903676:12205-20821:-1|gene:ISCW012542::>ISCW012543-RA hypothetical protein|protein_coding|DS903676:20840-37846:-1|gene:ISCW012543::>ISCW012544-RA flavin-containing monooxygenase, putative|protein_coding|DS903676:56715-58813:-1|gene:ISCW012544::…	DS903676:459090-474170	q1	q2	OK	34.5291	213.025	2.62514	6.13633	5e-05	0.00264511	yes	Overexpressed in infected
XLOC_011704	XLOC_011704	>ISCW009053-RA fatty acid synthase, putative|protein_coding|DS821171:76108-133756:1|gene:ISCW009053	DS821171:76107-133756	q1	q2	OK	12.9394	74.4852	2.52519	6.00571	5e-05	0.00264511	yes	Overexpressed in infected
XLOC_006881	XLOC_006881	>ISCW003600-RA secreted protein, putative|protein_coding|DS729379:4431-5164:-1|gene:ISCW003600::>ISCW003602-RA hypothetical protein|protein_coding|DS729379:34378-39963:1|gene:ISCW003602::>ISCW003603-RA hypothetical protein|protein_coding|DS729379:44485-44667:-1|gene:ISCW003603::>ISCW003604-RA Coronin-1C_i2 protein, putative|protein_coding|DS729379:45138-65734:-1|gene:ISCW003604::>ISCW003605-RA de…	DS729379:81174-117149	q1	q2	OK	33.0047	186.783	2.50062	5.37923	5e-05	0.00264511	yes	Overexpressed in infected
XLOC_009942	XLOC_009942	>ISCW007839-RA protein phosphatases pp1 regulatory subunit, putative|protein_coding|DS787524:722-10127:1|gene:ISCW007839	DS787524:721-10127	q1	q2	OK	159.999	884.297	2.46646	4.94468	5e-05	0.00264511	yes	Overexpressed in infected
XLOC_013365	XLOC_013365	>ISCW009917-RA secreted protein, putative|protein_coding|DS849030:6633-12528:1|gene:ISCW009917::>ISCW009918-RA conserved hypothetical protein|protein_coding|DS849030:23082-29334:-1|gene:ISCW009918::>ISCW009919-RA ATP-citrate synthase, putative|protein_coding|DS849030:57736-75547:1|gene:ISCW009919::>ISCW009920-RA hypothetical protein|protein_coding|DS849030:79787-79951:-1|gene:ISCW009920::>ISCW009…	DS849030:57735-75547	q1	q2	OK	19.2602	102.801	2.41616	4.44153	5e-05	0.00264511	yes	Overexpressed in infected
XLOC_018546	XLOC_018546	>ISCW014414-RA conserved hypothetical protein|protein_coding|DS942970:702-20396:-1|gene:ISCW014414	DS942970:701-20396	q1	q2	OK	21.3846	113.257	2.40495	4.331	5e-05	0.00264511	yes	Overexpressed in infected
XLOC_013287	XLOC_013287	>ISCW020284-RA classical arabinogalactan protein, putative|protein_coding|DS847962:4815-5135:-1|gene:ISCW020284::>ISCW020285-RA hypothetical protein|protein_coding|DS847962:20796-22149:1|gene:ISCW020285::>ISCW020286-RA hypothetical protein|protein_coding|DS847962:22134-25908:-1|gene:ISCW020286::>ISCW020288-RA sialin, putative|protein_coding|DS847962:67180-92985:-1|gene:ISCW020288::>ISCW020289-RA …	DS847962:435183-448826	q1	q2	OK	4.9667	26.1391	2.39585	2.97132	0.00025	0.0098125	yes	Overexpressed in infected
XLOC_018506	XLOC_018506	>ISCW023551-RA salivary lipid interacting protein, putative|protein_coding|DS942119:19395-25375:1|gene:ISCW023551::>ISCW023552-RA hypothetical protein|protein_coding|DS942119:26391-26774:-1|gene:ISCW023552::>ISCW023553-RA bone morphogenetic protein, putative|protein_coding|DS942119:32150-33280:1|gene:ISCW023553::>ISCW023554-RA conserved hypothetical protein|protein_coding|DS942119:49692-50519:-1|…	DS942119:202714-224215	q1	q2	OK	13.4135	70.2336	2.38847	3.20031	0.00145	0.0377388	yes	Overexpressed in infected
XLOC_006486	XLOC_006486	>ISCW003459-RA EF-Hand domain-containing protein, putative|protein_coding|DS722233:928-53763:-1|gene:ISCW003459::>ISCW003460-RA PP2C, putative|protein_coding|DS722233:70492-80925:-1|gene:ISCW003460::>ISCW003461-RA conserved hypothetical protein|protein_coding|DS722233:92801-118457:1|gene:ISCW003461::>ISCW003462-RA THAP domaincontaining protein|protein_coding|DS722233:125682-134443:-1|gene:ISCW003…	DS722233:92800-118457	q1	q2	OK	6.54728	33.5919	2.35914	3.34899	0.0004	0.0145284	yes	Overexpressed in infected
XLOC_006163	XLOC_006163	>ISCW003612-RA phosphoserine phosphatase, putative|protein_coding|DS715571:3604-7611:1|gene:ISCW003612::>ISCW003613-RA conserved hypothetical protein|protein_coding|DS715571:10304-11675:1|gene:ISCW003613::>ISCW003614-RA Cdc42 protein, putative|protein_coding|DS715571:14449-27278:1|gene:ISCW003614::>ISCW003615-RA hypothetical protein|protein_coding|DS715571:27788-28138:1|gene:ISCW003615	DS715571:3603-7611	q1	q2	OK	83.1564	408.736	2.29727	4.74004	5e-05	0.00264511	yes	Overexpressed in infected
XLOC_017654	XLOC_017654	>ISCW021896-RA sulfotransferase, putative|protein_coding|DS926118:11178-12131:1|gene:ISCW021896::>ISCW021897-RA cell adhesion molecule, putative|protein_coding|DS926118:34393-66064:-1|gene:ISCW021897::>ISCW021898-RA RAS, putative|protein_coding|DS926118:96422-108883:-1|gene:ISCW021898::>ISCW021899-RA cell division cycle regulator protein, putative|protein_coding|DS926118:109443-121749:1|gene:ISCW…	DS926118:462626-473916	q1	q2	OK	13.4957	64.9993	2.26793	3.89967	5e-05	0.00264511	yes	Overexpressed in infected
XLOC_017828	XLOC_017828	>ISCW012963-RA rolling pebbles, putative|protein_coding|DS928615:92782-118551:1|gene:ISCW012963	DS928615:92781-118551	q1	q2	OK	5.51746	26.5315	2.26563	3.66866	5e-05	0.00264511	yes	Overexpressed in infected
XLOC_008917	XLOC_008917	>ISCW006343-RA prolyl 4-hydroxylase alpha subunit, putative|protein_coding|DS767118:15550-19315:1|gene:ISCW006343::>ISCW006344-RA U2 spliceosomal RNA|snRNA|DS767118:15748-15954:1|gene:ISCW006344::>ISCW006345-RA lipin, putative|protein_coding|DS767118:23333-50496:-1|gene:ISCW006345	DS767118:15549-19315	q1	q2	OK	42.8941	206.056	2.26418	4.90509	5e-05	0.00264511	yes	Overexpressed in infected
XLOC_001693	XLOC_001693	>ISCW015850-RA hypothetical protein|protein_coding|DS640098:13548-14880:1|gene:ISCW015850::>ISCW015851-RA Rho GTPase activating protein, putative|protein_coding|DS640098:14924-34351:-1|gene:ISCW015851::>ISCW015854-RA calcium-dependent cysteine protease, putative|protein_coding|DS640098:62049-118808:1|gene:ISCW015854::>ISCW015855-RA hypothetical protein|protein_coding|DS640098:164457-167229:1|gene…	DS640098:13547-14880	q1	q2	OK	11.6926	55.6138	2.24985	3.46774	0.00025	0.0098125	yes	Overexpressed in infected
XLOC_007858	XLOC_007858	>ISCW005335-RA hypothetical protein|protein_coding|DS749069:10822-12540:1|gene:ISCW005335::>ISCW005336-RA hypothetical protein|protein_coding|DS749069:12667-13104:-1|gene:ISCW005336::>ISCW005337-RA conserved hypothetical protein|protein_coding|DS749069:33548-74881:-1|gene:ISCW005337::>ISCW005338-RA CUB domaincontaining protein|protein_coding|DS749069:88646-95512:1|gene:ISCW005338::>ISCW005339-RA …	DS749069:150935-163112	q1	q2	OK	204.857	964.17	2.23467	5.09969	5e-05	0.00264511	yes	Overexpressed in infected
XLOC_015475	XLOC_015475	>ISCW010964-RA hypothetical protein|protein_coding|DS888080:24370-24699:-1|gene:ISCW010964::>ISCW010967-RA hypothetical protein|protein_coding|DS888080:67994-68182:-1|gene:ISCW010967::>ISCW010968-RA plasma membrane ca-ATPase B2, putative|protein_coding|DS888080:178691-268965:1|gene:ISCW010968::>ISCW010970-RA conserved hypothetical protein|protein_coding|DS888080:251637-256749:-1|gene:ISCW010970::…	DS888080:359946-372631	q1	q2	OK	27.0987	123.025	2.18266	4.57151	5e-05	0.00264511	yes	Overexpressed in infected
XLOC_016913	XLOC_016913	>ISCW022121-RA conserved hypothetical protein|protein_coding|DS913072:66489-76610:-1|gene:ISCW022121::>ISCW022122-RA mannosyl-oligosaccharide glucosidase, putative|protein_coding|DS913072:86109-88410:1|gene:ISCW022122::>ISCW022123-RA actin, putative|protein_coding|DS913072:91096-106172:-1|gene:ISCW022123::>ISCW022124-RA suppressor of fused, putative|protein_coding|DS913072:106466-108025:1|gene:IS…	DS913072:308049-310056	q1	q2	OK	11.7987	53.131	2.17092	3.95339	5e-05	0.00264511	yes	Overexpressed in infected
XLOC_008911	XLOC_008911	>ISCW018571-RA retinal degeneration B protein, putative|protein_coding|DS766923:9286-122772:1|gene:ISCW018571::>ISCW018573-RA G patch domain-containing protein, putative|protein_coding|DS766923:133291-148144:-1|gene:ISCW018573::>ISCW018574-RA phenylalanyl-tRNA synthetase beta subunit, putative|protein_coding|DS766923:155170-193386:-1|gene:ISCW018574::>ISCW018576-RA urease accessory protein ureG, …	DS766923:155169-193386	q1	q2	OK	28.159	126.644	2.16911	4.64769	5e-05	0.00264511	yes	Overexpressed in infected
XLOC_010419	XLOC_010419	>ISCW019962-RA hypothetical protein|protein_coding|DS796873:6348-46760:1|gene:ISCW019962::>ISCW019963-RA glyoxylate/hydroxypyruvate reductase, putative|protein_coding|DS796873:49587-62192:-1|gene:ISCW019963::>ISCW019964-RA hypothetical protein|protein_coding|DS796873:94474-94995:1|gene:ISCW019964::>ISCW019965-RA ubiquitin specific protease, putative|protein_coding|DS796873:95527-193865:-1|gene:IS…	DS796873:49586-62192	q1	q2	OK	216.38	964.566	2.15631	5.17589	5e-05	0.00264511	yes	Overexpressed in infected
XLOC_008705	XLOC_008705	>ISCW005842-RA hypothetical protein|protein_coding|DS762878:14219-15488:1|gene:ISCW005842::>ISCW005843-RA sodium/hydrogen exchanger NHA2, putative|protein_coding|DS762878:16496-34984:-1|gene:ISCW005843::>ISCW005844-RA zinc finger protein, putative|protein_coding|DS762878:42382-50514:1|gene:ISCW005844::>ISCW005845-RA Maf protein, putative|protein_coding|DS762878:53766-54080:-1|gene:ISCW005845::>IS…	DS762878:80295-89200	q1	q2	OK	45.2332	196.399	2.11833	2.63132	0.0006	0.0202792	yes	Overexpressed in infected
XLOC_013214	XLOC_013214	>ISCW008740-RA cytochrome C, putative|protein_coding|DS846901:6111-9388:1|gene:ISCW008740	DS846901:6110-9388	q1	q2	OK	488.09	2031.46	2.0573	4.91907	5e-05	0.00264511	yes	Overexpressed in infected
XLOC_018692	XLOC_018692	>ISCW014555-RA vesicle coat complex COPI, beta' subunit, putative|protein_coding|DS945857:6597-19982:-1|gene:ISCW014555::>ISCW014556-RA immunoglobulin vset domain-containing protein|protein_coding|DS945857:39108-129993:1|gene:ISCW014556::>ISCW014557-RA secreted protein, putative|protein_coding|DS945857:141219-154604:1|gene:ISCW014557::>ISCW014558-RA hypothetical protein|protein_coding|DS945857:15…	DS945857:359747-390298	q1	q2	OK	57.8086	239.139	2.04849	4.72911	5e-05	0.00264511	yes	Overexpressed in infected
XLOC_015204	XLOC_015204	>ISCW011518-RA conserved hypothetical protein|protein_coding|DS884858:26143-32104:-1|gene:ISCW011518::>ISCW011519-RA POGO family transposase, putative|protein_coding|DS884858:48857-69212:1|gene:ISCW011519::>ISCW011520-RA rapsynoid, putative|protein_coding|DS884858:70182-141708:-1|gene:ISCW011520::>ISCW011521-RA hypothetical protein|protein_coding|DS884858:99578-100063:1|gene:ISCW011521	DS884858:48856-69212	q1	q2	OK	37.0059	151.578	2.03423	3.39438	0.0002	0.00817983	yes	Overexpressed in infected
XLOC_002332	XLOC_002332	>ISCW001222-RA hypothetical protein|protein_coding|DS649308:9364-10836:1|gene:ISCW001222::>ISCW001223-RA Mid1-interacting protein, putative|protein_coding|DS649308:10815-13331:-1|gene:ISCW001223::>ISCW001224-RA acyl-CoA thioesterase, putative|protein_coding|DS649308:38824-53084:1|gene:ISCW001224::>ISCW001225-RA cullin, putative|protein_coding|DS649308:54045-63941:-1|gene:ISCW001225::>ISCW001226-R…	DS649308:9363-13331	q1	q2	OK	57.0397	231.095	2.01845	4.90032	5e-05	0.00264511	yes	Overexpressed in infected
XLOC_019237	XLOC_019237	>ISCW013649-RA dehydrogenase kinase, putative|protein_coding|DS955927:33148-51642:1|gene:ISCW013649::>ISCW013650-RA hypothetical protein|protein_coding|DS955927:60101-60292:-1|gene:ISCW013650::>ISCW013651-RA hypothetical protein|protein_coding|DS955927:60653-61208:1|gene:ISCW013651::>ISCW013652-RA conserved hypothetical protein|protein_coding|DS955927:61436-75218:-1|gene:ISCW013652::>ISCW013653-R…	DS955927:33147-51642	q1	q2	OK	22.1256	89.5455	2.0169	3.44867	0.0001	0.00463524	yes	Overexpressed in infected
XLOC_017535	XLOC_017535	>ISCW012222-RA Gprotein coupled receptor 158, putative|protein_coding|DS924414:5842-6138:-1|gene:ISCW012222::>ISCW012223-RA conserved hypothetical protein|protein_coding|DS924414:10693-21667:1|gene:ISCW012223::>ISCW012225-RA hypothetical protein|protein_coding|DS924414:27970-30935:-1|gene:ISCW012225::>ISCW012226-RA hypothetical protein|protein_coding|DS924414:35361-41896:-1|gene:ISCW012226::>ISCW…	DS924414:74035-85264	q1	q2	OK	675.093	2705.11	2.00253	4.79322	5e-05	0.00264511	yes	Overexpressed in infected
XLOC_003615	XLOC_003615	>ISCW017451-RA hypothetical protein|protein_coding|DS672493:7836-8868:1|gene:ISCW017451::>ISCW017452-RA methionyl-tRNA synthetase, putative|protein_coding|DS672493:13696-39294:1|gene:ISCW017452::>ISCW017453-RA conserved hypothetical protein|protein_coding|DS672493:61751-81126:-1|gene:ISCW017453::>ISCW017454-RA hypothetical protein|protein_coding|DS672493:137607-141862:1|gene:ISCW017454::>ISCW0174…	DS672493:13695-39294	q1	q2	OK	65.4424	255.866	1.96709	4.71808	5e-05	0.00264511	yes	Overexpressed in infected
XLOC_018584	XLOC_018584	>ISCW023713-RA hypothetical protein|protein_coding|DS943661:121774-123639:1|gene:ISCW023713::>ISCW023714-RA sodium-neurotransmitter symporter, putative|protein_coding|DS943661:128636-152414:-1|gene:ISCW023714::>ISCW023716-RA BTB/POZ domaincontaining protein|protein_coding|DS943661:276335-288264:1|gene:ISCW023716::>ISCW023717-RA suppressor of G2 allele of skp1, putative|protein_coding|DS943661:294…	DS943661:349102-367600	q1	q2	OK	68.2536	265.759	1.96114	4.56995	5e-05	0.00264511	yes	Overexpressed in infected
XLOC_020541	XLOC_020541	>ISCW015266-RA heat shock HSP20 protein, putative|protein_coding|DS979611:102-756:-1|gene:ISCW015266::>ISCW015267-RA heat shock protein, putative|protein_coding|DS979611:2113-3432:1|gene:ISCW015267::>ISCW015268-RA conserved hypothetical protein|protein_coding|DS979611:11212-54364:-1|gene:ISCW015268::>ISCW015269-RA hypothetical protein|protein_coding|DS979611:80836-81559:1|gene:ISCW015269::>ISCW01…	DS979611:126422-131921	q1	q2	OK	120.308	458.747	1.93096	4.65412	5e-05	0.00264511	yes	Overexpressed in infected
XLOC_003938	XLOC_003938	>ISCW024157-RA Fbox domain-containing protein|protein_coding|DS677700:1-2167:-1|gene:ISCW024157	DS677700:0-2167	q1	q2	OK	13.6726	52.0947	1.92985	2.77286	0.0011	0.0318673	yes	Overexpressed in infected
XLOC_004002	XLOC_004002	>ISCW002170-RA hypothetical protein|protein_coding|DS679375:6921-7823:-1|gene:ISCW002170::>ISCW002171-RA growth hormone inducible transmembrane protein, putative|protein_coding|DS679375:12665-13649:-1|gene:ISCW002171	DS679375:12664-13649	q1	q2	OK	394.966	1499.29	1.92448	3.56039	5e-05	0.00264511	yes	Overexpressed in infected
XLOC_013372	XLOC_013372	>ISCW024558-RA hypothetical protein|protein_coding|DS849306:366-1836:-1|gene:ISCW024558	DS849306:365-1836	q1	q2	OK	106.261	394.524	1.8925	3.02739	0.0003	0.0114969	yes	Overexpressed in infected
XLOC_004357	XLOC_004357	>ISCW003161-RA protein phosphatase 2B, putative|protein_coding|DS686168:19972-24160:1|gene:ISCW003161::>ISCW003162-RA hypothetical protein|protein_coding|DS686168:87225-87638:1|gene:ISCW003162::>ISCW003163-RA hypothetical protein|protein_coding|DS686168:88286-97142:1|gene:ISCW003163::>ISCW003164-RA DAZ-associated protein, putative|protein_coding|DS686168:97178-108334:1|gene:ISCW003164::>ISCW00316…	DS686168:108652-201258	q1	q2	OK	39.478	144.459	1.87154	4.48423	5e-05	0.00264511	yes	Overexpressed in infected
XLOC_017291	XLOC_017291	>ISCW013392-RA conserved hypothetical protein|protein_coding|DS921183:38542-101407:1|gene:ISCW013392::>ISCW013394-RA zinc finger protein, putative|protein_coding|DS921183:103656-112400:-1|gene:ISCW013394	DS921183:103655-112400	q1	q2	OK	65.7557	240.109	1.8685	3.7561	5e-05	0.00264511	yes	Overexpressed in infected
XLOC_006645	XLOC_006645	>ISCW004607-RA DNA-directed RNA polymerase II largest subunit, putative|protein_coding|DS725348:3280-29852:-1|gene:ISCW004607::>ISCW004608-RA MITE group 2 allergen Tyr P, putative|protein_coding|DS725348:31101-33740:1|gene:ISCW004608::>ISCW004609-RA zinc finger protein, putative|protein_coding|DS725348:37202-39823:-1|gene:ISCW004609::>ISCW004610-RA kruppel-like zinc-finger protein, putative|prote…	DS725348:58918-73108	q1	q2	OK	42.5499	152.47	1.8413	4.46985	5e-05	0.00264511	yes	Overexpressed in infected
XLOC_003614	XLOC_003614	>ISCW017451-RA hypothetical protein|protein_coding|DS672493:7836-8868:1|gene:ISCW017451::>ISCW017452-RA methionyl-tRNA synthetase, putative|protein_coding|DS672493:13696-39294:1|gene:ISCW017452::>ISCW017453-RA conserved hypothetical protein|protein_coding|DS672493:61751-81126:-1|gene:ISCW017453::>ISCW017454-RA hypothetical protein|protein_coding|DS672493:137607-141862:1|gene:ISCW017454::>ISCW0174…	DS672493:7835-8868	q1	q2	OK	47.1176	164.325	1.80221	3.57307	5e-05	0.00264511	yes	Overexpressed in infected
XLOC_009253	XLOC_009253	>ISCW019931-RA CDK5 regulatory subunit-associated protein, putative|protein_coding|DS774495:5852-37342:1|gene:ISCW019931::>ISCW019932-RA DNA repair and recombination protein RAD54B, putative|protein_coding|DS774495:47641-74674:1|gene:ISCW019932::>ISCW019933-RA conserved hypothetical protein|protein_coding|DS774495:78827-89294:-1|gene:ISCW019933::>ISCW019934-RA import inner membrane translocase su…	DS774495:90852-98754	q1	q2	OK	388.652	1346.96	1.79316	4.31783	5e-05	0.00264511	yes	Overexpressed in infected
XLOC_020425	XLOC_020425	>ISCW015120-RA GTP-binding protein, putative|protein_coding|DS978108:5130-35349:-1|gene:ISCW015120::>ISCW015121-RA conserved hypothetical protein|protein_coding|DS978108:52496-60679:-1|gene:ISCW015121::>ISCW015122-RA hypothetical protein|protein_coding|DS978108:61406-75660:1|gene:ISCW015122::>ISCW015124-RA beta1,3-galactosyltransferase, putative|protein_coding|DS978108:78062-95653:1|gene:ISCW0151…	DS978108:5129-35349	q1	q2	OK	19.1176	65.9612	1.78671	3.38353	0.0001	0.00463524	yes	Overexpressed in infected
XLOC_004437	XLOC_004437	>ISCW002243-RA hypothetical protein|protein_coding|DS688131:62594-86557:1|gene:ISCW002243::>ISCW002244-RA hypothetical protein|protein_coding|DS688131:88948-99146:1|gene:ISCW002244::>ISCW002245-RA hypothetical protein|protein_coding|DS688131:130701-169466:1|gene:ISCW002245::>ISCW002246-RA serotonin receptor, putative|protein_coding|DS688131:171862-193233:-1|gene:ISCW002246	DS688131:130700-169466	q1	q2	OK	27.0941	93.0852	1.78057	4.08494	5e-05	0.00264511	yes	Overexpressed in infected
XLOC_013234	XLOC_013234	>ISCW010239-RA conserved hypothetical protein|protein_coding|DS847512:1996-23318:1|gene:ISCW010239::>ISCW010240-RA sodium-bile acid cotransporter, putative|protein_coding|DS847512:61897-69315:1|gene:ISCW010240::>ISCW010241-RA Misexpression suppressor of KSR, putative|protein_coding|DS847512:68385-85740:-1|gene:ISCW010241::>ISCW010242-RA hypothetical protein|protein_coding|DS847512:69741-69953:1|g…	DS847512:61896-85740	q1	q2	OK	306.885	1042.99	1.76496	3.36553	5e-05	0.00264511	yes	Overexpressed in infected
XLOC_008711	XLOC_008711	>ISCW005842-RA hypothetical protein|protein_coding|DS762878:14219-15488:1|gene:ISCW005842::>ISCW005843-RA sodium/hydrogen exchanger NHA2, putative|protein_coding|DS762878:16496-34984:-1|gene:ISCW005843::>ISCW005844-RA zinc finger protein, putative|protein_coding|DS762878:42382-50514:1|gene:ISCW005844::>ISCW005845-RA Maf protein, putative|protein_coding|DS762878:53766-54080:-1|gene:ISCW005845::>IS…	DS762878:80295-89200	q1	q2	OK	87.6793	296.16	1.75607	3.68626	5e-05	0.00264511	yes	Overexpressed in infected
XLOC_001715	XLOC_001715	>ISCW000524-RA phosphoenolpyruvate carboxykinase, putative|protein_coding|DS640322:4186-12155:-1|gene:ISCW000524	DS640322:4185-12155	q1	q2	OK	100.001	337.757	1.75596	4.03296	5e-05	0.00264511	yes	Overexpressed in infected
XLOC_014075	XLOC_014075	>ISCW010480-RA conserved hypothetical protein|protein_coding|DS860870:10264-11181:1|gene:ISCW010480	DS860870:10263-11181	q1	q2	OK	21.62	72.575	1.7471	2.83689	0.00085	0.02669	yes	Overexpressed in infected
XLOC_007136	XLOC_007136	>ISCW018698-RA E3 ubiquitin protein ligase Bre1, putative|protein_coding|DS735207:11366-34472:1|gene:ISCW018698::>ISCW018699-RA spermidine synthase, putative|protein_coding|DS735207:41382-46539:1|gene:ISCW018699::>ISCW018700-RA glyceraldehyde 3-phosphate dehydrogenase, putative|protein_coding|DS735207:52528-64689:-1|gene:ISCW018700::>ISCW018701-RA mitochrondrial 2-oxoglutarate/malate carrier prot…	DS735207:327957-333192	q1	q2	OK	117.374	389.591	1.73085	3.94581	5e-05	0.00264511	yes	Overexpressed in infected
XLOC_006070	XLOC_006070	>ISCW018234-RA hypothetical protein|protein_coding|DS714433:59408-92690:1|gene:ISCW018234::>ISCW018235-RA ankyrin repeat-containing protein|protein_coding|DS714433:140901-160443:1|gene:ISCW018235::>ISCW018236-RA conserved hypothetical protein|protein_coding|DS714433:167779-168848:-1|gene:ISCW018236::>ISCW018237-RA DEAD box ATP-dependent RNA helicase, putative|protein_coding|DS714433:175982-186237…	DS714433:140900-160443	q1	q2	OK	26.3832	87.5048	1.72974	3.80979	5e-05	0.00264511	yes	Overexpressed in infected
XLOC_011860	XLOC_011860	>ISCW020549-RA monocarboxylate transporter, putative|protein_coding|DS824174:84692-114385:1|gene:ISCW020549	DS824174:84691-114385	q1	q2	OK	227.534	750.082	1.72097	3.86685	5e-05	0.00264511	yes	Overexpressed in infected
XLOC_008918	XLOC_008918	>ISCW006343-RA prolyl 4-hydroxylase alpha subunit, putative|protein_coding|DS767118:15550-19315:1|gene:ISCW006343::>ISCW006344-RA U2 spliceosomal RNA|snRNA|DS767118:15748-15954:1|gene:ISCW006344::>ISCW006345-RA lipin, putative|protein_coding|DS767118:23333-50496:-1|gene:ISCW006345	DS767118:23332-50496	q1	q2	OK	33.2035	108.182	1.70405	3.94566	5e-05	0.00264511	yes	Overexpressed in infected
XLOC_003584	XLOC_003584	>ISCW016844-RA netrin receptor DSCAM, putative|protein_coding|DS672165:419615-424357:1|gene:ISCW016844::>ISCW016846-RA hypothetical protein|protein_coding|DS672165:651340-651609:1|gene:ISCW016846::>ISCW016847-RA cell adhesion molecule, putative|protein_coding|DS672165:759175-824574:1|gene:ISCW016847::>ISCW016849-RA hypothetical protein|protein_coding|DS672165:848177-848332:-1|gene:ISCW016849::>IS…	DS672165:980643-990394	q1	q2	OK	17.8509	58.0739	1.70189	3.67552	5e-05	0.00264511	yes	Overexpressed in infected
XLOC_016976	XLOC_016976	>ISCW013319-RA hypothetical protein|protein_coding|DS914679:898-2428:1|gene:ISCW013319::>ISCW013320-RA hypothetical protein|protein_coding|DS914679:10379-12238:1|gene:ISCW013320::>ISCW013321-RA isoleucyl-tRNA synthetase, putative|protein_coding|DS914679:57470-92509:-1|gene:ISCW013321::>ISCW013323-RA inositol-pentakisphosphate 2-kinase, putative|protein_coding|DS914679:94717-105603:1|gene:ISCW0133…	DS914679:57469-92509	q1	q2	OK	47.0457	152.858	1.70006	4.16511	5e-05	0.00264511	yes	Overexpressed in infected
XLOC_003182	XLOC_003182	>ISCW001881-RA BTB/POZ domaincontaining protein|protein_coding|DS664050:9155-51504:-1|gene:ISCW001881::>ISCW001885-RA serine/threonine protein kinase, putative|protein_coding|DS664050:112107-144792:1|gene:ISCW001885	DS664050:9154-51504	q1	q2	OK	9.04209	28.9659	1.67963	3.45504	5e-05	0.00264511	yes	Overexpressed in infected
XLOC_005217	XLOC_005217	>ISCW003755-RA cysteine synthase, putative|protein_coding|DS700554:372-4841:1|gene:ISCW003755	DS700554:371-4841	q1	q2	OK	89.4811	286.383	1.67829	3.4638	5e-05	0.00264511	yes	Overexpressed in infected
XLOC_014838	XLOC_014838	>ISCW010981-RA hypoxia-inducbile protein, putative|protein_coding|DS875777:3815-14137:-1|gene:ISCW010981::>ISCW010982-RA ER protein with KEEL retention signal, putative|protein_coding|DS875777:14595-18294:1|gene:ISCW010982	DS875777:3814-14137	q1	q2	OK	8.08086	24.9688	1.62755	2.51287	0.00185	0.0461741	yes	Overexpressed in infected
XLOC_001513	XLOC_001513	>ISCW016145-RA DNA-binding protein, putative|protein_coding|DS636921:212857-232438:1|gene:ISCW016145::>ISCW016146-RA hypothetical protein|protein_coding|DS636921:234565-235203:-1|gene:ISCW016146::>ISCW016147-RA fatty acid coenzyme A ligase, putative|protein_coding|DS636921:243659-277201:1|gene:ISCW016147::>ISCW016148-RA 40S ribosomal protein S15, putative|protein_coding|DS636921:279898-282076:-1|…	DS636921:774307-777770	q1	q2	OK	50.3363	154.511	1.61804	3.49135	5e-05	0.00264511	yes	Overexpressed in infected
XLOC_006614	XLOC_006614	>ISCW004227-RA hypothetical protein|protein_coding|DS724744:10980-12864:1|gene:ISCW004227::>ISCW004228-RA headcase protein, putative|protein_coding|DS724744:13633-14916:-1|gene:ISCW004228	DS724744:10979-12864	q1	q2	OK	34.5645	106.061	1.61753	3.62597	5e-05	0.00264511	yes	Overexpressed in infected
XLOC_011660	XLOC_011660	>ISCW009315-RA phospholipase C epsilon, putative|protein_coding|DS820282:96642-137972:1|gene:ISCW009315::>ISCW009316-RA phospholipase c epsilon family protein|protein_coding|DS820282:143450-163947:1|gene:ISCW009316::>ISCW009318-RA hypothetical protein|protein_coding|DS820282:217429-217737:1|gene:ISCW009318::>ISCW009319-RA hypothetical protein|protein_coding|DS820282:217884-218195:1|gene:ISCW00931…	DS820282:217883-218195	q1	q2	OK	305.219	931.329	1.60945	3.32876	0.0001	0.00463524	yes	Overexpressed in infected
XLOC_002905	XLOC_002905	>ISCW017192-RA Hsp70, putative|protein_coding|DS658674:471-31237:-1|gene:ISCW017192::>ISCW017194-RA conserved hypothetical protein|protein_coding|DS658674:81925-87380:1|gene:ISCW017194::>ISCW017195-RA hypothetical protein|protein_coding|DS658674:95201-96884:-1|gene:ISCW017195::>ISCW017196-RA hypothetical protein|protein_coding|DS658674:96889-98158:-1|gene:ISCW017196::>ISCW017197-RA hypothetical p…	DS658674:470-31237	q1	q2	OK	486.458	1480.61	1.60581	3.47957	5e-05	0.00264511	yes	Overexpressed in infected
XLOC_014753	XLOC_014753	>ISCW010775-RA conserved hypothetical protein|protein_coding|DS873540:157162-159623:-1|gene:ISCW010775::>ISCW010776-RA hypothetical protein|protein_coding|DS873540:157555-157922:1|gene:ISCW010776::>ISCW010777-RA hypothetical protein|protein_coding|DS873540:172744-175518:1|gene:ISCW010777::>ISCW010778-RA hypothetical protein|protein_coding|DS873540:183622-184086:-1|gene:ISCW010778::>ISCW010779-RA …	DS873540:252642-257329	q1	q2	OK	24.695	74.7757	1.59835	3.23884	5e-05	0.00264511	yes	Overexpressed in infected
XLOC_000037	XLOC_000037	>ISCW015978-RA cement protein, putative|protein_coding|DS612682:34529-36769:-1|gene:ISCW015978::>ISCW015979-RA conserved hypothetical protein|protein_coding|DS612682:100979-109292:1|gene:ISCW015979::>ISCW015981-RA conserved hypothetical protein|protein_coding|DS612682:133659-143532:-1|gene:ISCW015981::>ISCW015982-RA aldehyde dehydrogenase, putative|protein_coding|DS612682:208981-240639:-1|gene:IS…	DS612682:208980-240639	q1	q2	OK	12.4809	37.2933	1.57919	3.16631	5e-05	0.00264511	yes	Overexpressed in infected
XLOC_002598	XLOC_002598	>ISCW002773-RA P53 regulated pa26 nuclear protein sestrin, putative|protein_coding|DS653794:8460-16661:1|gene:ISCW002773	DS653794:8459-16661	q1	q2	OK	237.158	699.359	1.56019	3.76165	5e-05	0.00264511	yes	Overexpressed in infected
XLOC_019630	XLOC_019630	>ISCW014362-RA conserved hypothetical protein|protein_coding|DS963660:2306-6999:1|gene:ISCW014362::>ISCW014363-RA conserved hypothetical protein|protein_coding|DS963660:14733-56467:-1|gene:ISCW014363::>ISCW014364-RA armadillo repeat-containing protein, putative|protein_coding|DS963660:77834-104754:1|gene:ISCW014364::>ISCW014366-RA La/SS-B, putative|protein_coding|DS963660:113148-121081:-1|gene:IS…	DS963660:158444-162386	q1	q2	OK	26.8126	77.9228	1.53913	3.59159	5e-05	0.00264511	yes	Overexpressed in infected
XLOC_004139	XLOC_004139	>ISCW017423-RA isocitrate dehydrogenase, putative|protein_coding|DS682300:26714-27808:1|gene:ISCW017423::>ISCW017424-RA hydroxypyruvate isomerase, putative|protein_coding|DS682300:29916-36901:1|gene:ISCW017424::>ISCW017425-RA conserved hypothetical protein|protein_coding|DS682300:41292-46528:-1|gene:ISCW017425::>ISCW017426-RA conserved hypothetical protein|protein_coding|DS682300:47484-49670:1|ge…	DS682300:41291-46528	q1	q2	OK	13.1279	38.0715	1.53608	2.87895	0.00045	0.016104	yes	Overexpressed in infected
XLOC_014141	XLOC_014141	>ISCW021850-RA conserved hypothetical protein|protein_coding|DS861789:42248-84913:1|gene:ISCW021850::>ISCW021851-RA hypothetical protein|protein_coding|DS861789:107818-118788:-1|gene:ISCW021851::>ISCW021852-RA SMC protein, putative|protein_coding|DS861789:123728-182726:1|gene:ISCW021852::>ISCW021853-RA centromere protein B, putative|protein_coding|DS861789:163574-165091:-1|gene:ISCW021853::>ISCW0…	DS861789:191701-204296	q1	q2	OK	99.4561	286.563	1.52672	3.56755	5e-05	0.00264511	yes	Overexpressed in infected
XLOC_005114	XLOC_005114	>ISCW018033-RA hypothetical protein|protein_coding|DS698527:23914-25040:1|gene:ISCW018033::>ISCW018034-RA zinc finger protein, putative|protein_coding|DS698527:24684-26188:-1|gene:ISCW018034::>ISCW018035-RA AP-2 complex subunit alpha-1, putative|protein_coding|DS698527:47151-49973:1|gene:ISCW018035::>ISCW018036-RA hypothetical protein|protein_coding|DS698527:50984-51301:1|gene:ISCW018036::>ISCW01…	DS698527:109368-119465	q1	q2	OK	194.73	560.111	1.52424	3.70834	5e-05	0.00264511	yes	Overexpressed in infected
XLOC_001700	XLOC_001700	>ISCW015850-RA hypothetical protein|protein_coding|DS640098:13548-14880:1|gene:ISCW015850::>ISCW015851-RA Rho GTPase activating protein, putative|protein_coding|DS640098:14924-34351:-1|gene:ISCW015851::>ISCW015854-RA calcium-dependent cysteine protease, putative|protein_coding|DS640098:62049-118808:1|gene:ISCW015854::>ISCW015855-RA hypothetical protein|protein_coding|DS640098:164457-167229:1|gene…	DS640098:14923-34351	q1	q2	OK	19.5991	56.0787	1.51666	2.61674	0.0012	0.0329966	yes	Overexpressed in infected
XLOC_005087	XLOC_005087	>ISCW004471-RA hypothetical protein|protein_coding|DS698241:1550-1762:-1|gene:ISCW004471::>ISCW004472-RA molecular chaperone, putative|protein_coding|DS698241:1898-22258:-1|gene:ISCW004472::>ISCW004473-RA histone 2A, putative|protein_coding|DS698241:24368-24758:1|gene:ISCW004473::>ISCW004474-RA mitochondrial import inner membrane translocase, subunit TIM23, putative|protein_coding|DS698241:25491-…	DS698241:25490-40313	q1	q2	OK	132.706	379.42	1.51556	3.59059	5e-05	0.00264511	yes	Overexpressed in infected
XLOC_012960	XLOC_012960	>ISCW009466-RA hydroxymethylglutaryl-coA reductase, putative|protein_coding|DS842351:4797-71147:-1|gene:ISCW009466::>ISCW009468-RA hypothetical protein|protein_coding|DS842351:71555-75950:-1|gene:ISCW009468::>ISCW009469-RA hypothetical protein|protein_coding|DS842351:103655-104509:-1|gene:ISCW009469::>ISCW009470-RA hypothetical protein|protein_coding|DS842351:161707-170318:1|gene:ISCW009470	DS842351:4796-71147	q1	q2	OK	12.6567	35.98	1.5073	3.28794	5e-05	0.00264511	yes	Overexpressed in infected
XLOC_009440	XLOC_009440	>ISCW008155-RA RNAse H, putative|protein_coding|DS777384:4697-58272:-1|gene:ISCW008155::>ISCW008156-RA conserved hypothetical protein|protein_coding|DS777384:31938-34621:1|gene:ISCW008156::>ISCW008157-RA PP2C family domaincontaining protein|protein_coding|DS777384:64485-65109:-1|gene:ISCW008157::>ISCW008158-RA hypothetical protein|protein_coding|DS777384:71275-83681:-1|gene:ISCW008158::>ISCW00815…	DS777384:289004-296340	q1	q2	OK	18.0926	50.8562	1.49102	2.76019	0.0006	0.0202792	yes	Overexpressed in infected
XLOC_016420	XLOC_016420	>ISCW012518-RA hypothetical protein|protein_coding|DS903990:2487-17697:1|gene:ISCW012518::>ISCW012519-RA PEPutilizing enzyme, mobile domain-containing protein|protein_coding|DS903990:30605-77255:1|gene:ISCW012519::>ISCW012520-RA zinc finger protein, putative|protein_coding|DS903990:118980-133048:1|gene:ISCW012520::>ISCW012521-RA hypothetical protein|protein_coding|DS903990:139812-140009:-1|gene:I…	DS903990:30604-77255	q1	q2	OK	11.5234	32.0252	1.47464	2.56976	0.0013	0.0347643	yes	Overexpressed in infected
XLOC_009063	XLOC_009063	>ISCW019110-RA conserved hypothetical protein|protein_coding|DS770988:5167-12748:1|gene:ISCW019110::>ISCW019111-RA splicing factor, arginine/serine-rich, putative|protein_coding|DS770988:12861-14202:-1|gene:ISCW019111::>ISCW019112-RA ganglioside induced differentiation associated protein, putative|protein_coding|DS770988:14972-25526:1|gene:ISCW019112::>ISCW019113-RA hypothetical protein|protein_c…	DS770988:38119-40000	q1	q2	OK	39.1679	108.232	1.46639	3.04788	0.0001	0.00463524	yes	Overexpressed in infected
XLOC_005889	XLOC_005889	>ISCW004345-RA solute carrier, putative|protein_coding|DS711462:75621-77204:1|gene:ISCW004345::>ISCW004346-RA elongation factor 1 gamma, putative|protein_coding|DS711462:99738-134036:-1|gene:ISCW004346::>ISCW004347-RA Cdc42 protein, putative|protein_coding|DS711462:148198-157968:-1|gene:ISCW004347::>ISCW004348-RA GTPase Rho, putative|protein_coding|DS711462:165719-172362:-1|gene:ISCW004348::>ISCW…	DS711462:212229-221189	q1	q2	OK	101.496	280.089	1.46446	2.80552	5e-05	0.00264511	yes	Overexpressed in infected
XLOC_009877	XLOC_009877	>ISCW008098-RA conserved hypothetical protein|protein_coding|DS785785:16689-17345:1|gene:ISCW008098::>ISCW008099-RA aspartyl-tRNA synthetase, putative|protein_coding|DS785785:61571-84744:1|gene:ISCW008099::>ISCW008101-RA bcl2/adenovirus E1b 19-kD protein-interacting protein, putative|protein_coding|DS785785:98680-102575:-1|gene:ISCW008101::>ISCW008102-RA conserved hypothetical protein|protein_cod…	DS785785:16688-17345	q1	q2	OK	187.317	510.913	1.4476	3.04596	5e-05	0.00264511	yes	Overexpressed in infected
XLOC_011231	XLOC_011231	>ISCW020310-RA hypothetical protein|protein_coding|DS813296:12713-13288:1|gene:ISCW020310::>ISCW020311-RA hypothetical protein|protein_coding|DS813296:49170-52538:-1|gene:ISCW020311::>ISCW020312-RA hypothetical protein|protein_coding|DS813296:201879-202226:-1|gene:ISCW020312::>ISCW020313-RA conserved hypothetical protein|protein_coding|DS813296:220418-265057:1|gene:ISCW020313::>ISCW020316-RA cyto…	DS813296:365738-389305	q1	q2	OK	42.652	115.81	1.44107	3.37586	5e-05	0.00264511	yes	Overexpressed in infected
XLOC_003935	XLOC_003935	>ISCW003231-RA hypothetical protein|protein_coding|DS677624:48913-51177:1|gene:ISCW003231::>ISCW003232-RA hypothetical protein|protein_coding|DS677624:65422-66303:1|gene:ISCW003232::>ISCW003233-RA hypothetical protein|protein_coding|DS677624:87223-87651:1|gene:ISCW003233::>ISCW003234-RA voltage-gated channel, putative|protein_coding|DS677624:105559-162747:1|gene:ISCW003234::>ISCW003235-RA hypothe…	DS677624:215734-221626	q1	q2	OK	41.0364	111.254	1.43888	2.8716	0.0002	0.00817983	yes	Overexpressed in infected
XLOC_001036	XLOC_001036	>ISCW001306-RA cytochrome P450, putative|protein_coding|DS628877:730-19174:-1|gene:ISCW001306::>ISCW001307-RA cytochrome P450, putative|protein_coding|DS628877:23172-41044:-1|gene:ISCW001307::>ISCW001309-RA C2 factor (C2F), putative|protein_coding|DS628877:181811-204825:-1|gene:ISCW001309::>ISCW001310-RA secreted salivary gland peptide, putative|protein_coding|DS628877:234178-251572:-1|gene:ISCW0…	DS628877:399082-439380	q1	q2	OK	41.0646	110.893	1.4332	3.46861	5e-05	0.00264511	yes	Overexpressed in infected
XLOC_006759	XLOC_006759	>ISCW004269-RA conserved hypothetical protein|protein_coding|DS727407:34109-36768:1|gene:ISCW004269::>ISCW004271-RA conserved hypothetical protein|protein_coding|DS727407:95666-95899:1|gene:ISCW004271::>ISCW004272-RA hypothetical protein|protein_coding|DS727407:161970-162350:-1|gene:ISCW004272::>ISCW004273-RA hypothetical protein|protein_coding|DS727407:168647-170221:-1|gene:ISCW004273::>ISCW0042…	DS727407:186023-204207	q1	q2	OK	229.685	617.822	1.42754	3.51912	5e-05	0.00264511	yes	Overexpressed in infected
XLOC_019931	XLOC_019931	>ISCW023058-RA hypothetical protein|protein_coding|DS968596:13782-49707:-1|gene:ISCW023058::>ISCW023059-RA multisynthetase complex auxiliary component p38, putative|protein_coding|DS968596:51334-60725:-1|gene:ISCW023059::>ISCW023060-RA fetal alzheimer antigen, putative|protein_coding|DS968596:61447-150365:1|gene:ISCW023060::>ISCW023063-RA hypothetical protein|protein_coding|DS968596:150992-152922…	DS968596:662602-684499	q1	q2	OK	32.9707	86.8313	1.39703	3.02167	5e-05	0.00264511	yes	Overexpressed in infected
XLOC_011110	XLOC_011110	>ISCW007439-RA hypothetical protein|protein_coding|DS811064:172-564:-1|gene:ISCW007439::>ISCW007440-RA transcription factor XBP-1, putative|protein_coding|DS811064:636-7505:-1|gene:ISCW007440::>ISCW007441-RA conserved hypothetical protein|protein_coding|DS811064:8135-12352:-1|gene:ISCW007441::>ISCW007442-RA hypothetical protein|protein_coding|DS811064:31949-43748:1|gene:ISCW007442::>ISCW007443-RA…	DS811064:635-7505	q1	q2	OK	2075.42	5456.49	1.39457	2.95698	5e-05	0.00264511	yes	Overexpressed in infected
XLOC_017808	XLOC_017808	>ISCW021962-RA conserved hypothetical protein|protein_coding|DS928434:20127-36742:1|gene:ISCW021962::>ISCW021964-RA conserved hypothetical protein|protein_coding|DS928434:37184-39999:-1|gene:ISCW021964::>ISCW021965-RA nuclear respiratory factor, putative|protein_coding|DS928434:46754-58784:1|gene:ISCW021965::>ISCW021966-RA mitogen-activated protein kinase, putative|protein_coding|DS928434:68551-9…	DS928434:97871-113307	q1	q2	OK	46.3758	121.524	1.38979	3.17237	5e-05	0.00264511	yes	Overexpressed in infected
XLOC_008078	XLOC_008078	>ISCW018842-RA cysteinyl-tRNA synthetase, putative|protein_coding|DS752131:6094-10370:-1|gene:ISCW018842::>ISCW018843-RA zinc finger protein, putative|protein_coding|DS752131:10889-28518:1|gene:ISCW018843::>ISCW018844-RA D-tyrosyl-tRNA(Tyr) deacylase, putative|protein_coding|DS752131:39736-40257:-1|gene:ISCW018844::>ISCW018845-RA hypothetical protein|protein_coding|DS752131:75772-76044:-1|gene:IS…	DS752131:6093-10370	q1	q2	OK	18.6771	48.8945	1.38841	2.90925	0.0003	0.0114969	yes	Overexpressed in infected
XLOC_011109	XLOC_011109	>ISCW007439-RA hypothetical protein|protein_coding|DS811064:172-564:-1|gene:ISCW007439::>ISCW007440-RA transcription factor XBP-1, putative|protein_coding|DS811064:636-7505:-1|gene:ISCW007440::>ISCW007441-RA conserved hypothetical protein|protein_coding|DS811064:8135-12352:-1|gene:ISCW007441::>ISCW007442-RA hypothetical protein|protein_coding|DS811064:31949-43748:1|gene:ISCW007442::>ISCW007443-RA…	DS811064:171-564	q1	q2	OK	347.438	908.55	1.38681	3.10191	5e-05	0.00264511	yes	Overexpressed in infected
XLOC_015924	XLOC_015924	>ISCW012932-RA threonyl-tRNA synthetase, putative|protein_coding|DS896058:41594-76591:1|gene:ISCW012932::>ISCW012934-RA chaperonin complex component, TCP-1 theta subunit, putative|protein_coding|DS896058:79989-81742:-1|gene:ISCW012934::>ISCW012935-RA Shk1 kinase-binding protein (Skb1), putative|protein_coding|DS896058:86203-118725:1|gene:ISCW012935	DS896058:41593-76591	q1	q2	OK	105.564	275.162	1.38217	3.38315	5e-05	0.00264511	yes	Overexpressed in infected
XLOC_003620	XLOC_003620	>ISCW017451-RA hypothetical protein|protein_coding|DS672493:7836-8868:1|gene:ISCW017451::>ISCW017452-RA methionyl-tRNA synthetase, putative|protein_coding|DS672493:13696-39294:1|gene:ISCW017452::>ISCW017453-RA conserved hypothetical protein|protein_coding|DS672493:61751-81126:-1|gene:ISCW017453::>ISCW017454-RA hypothetical protein|protein_coding|DS672493:137607-141862:1|gene:ISCW017454::>ISCW0174…	DS672493:311018-316468	q1	q2	OK	26.1987	68.0384	1.37685	2.77018	0.00035	0.0129049	yes	Overexpressed in infected
XLOC_007119	XLOC_007119	>ISCW018548-RA ATP-dependent RNA helicase, putative|protein_coding|DS734834:21535-26085:1|gene:ISCW018548::>ISCW018549-RA ATP-dependent RNA helicase, putative|protein_coding|DS734834:26979-39853:1|gene:ISCW018549::>ISCW018550-RA hypothetical protein|protein_coding|DS734834:63325-69222:1|gene:ISCW018550::>ISCW018551-RA ubiquitin protein ligase|protein_coding|DS734834:71859-74198:1|gene:ISCW018551:…	DS734834:77317-79501	q1	q2	OK	13.9284	36.1431	1.3757	2.58987	0.00065	0.0216682	yes	Overexpressed in infected
XLOC_008484	XLOC_008484	>ISCW005818-RA grpe protein, putative|protein_coding|DS758514:4185-33684:-1|gene:ISCW005818	DS758514:4184-33684	q1	q2	OK	107.286	276.4	1.36529	2.71063	0.00035	0.0129049	yes	Overexpressed in infected
XLOC_016314	XLOC_016314	>ISCW022158-RA bitesize isoform, putative|protein_coding|DS902926:28279-64859:-1|gene:ISCW022158::>ISCW022159-RA conserved hypothetical protein|protein_coding|DS902926:97968-104035:-1|gene:ISCW022159	DS902926:28278-64859	q1	q2	OK	14.2007	36.372	1.35686	2.54695	0.00055	0.0191204	yes	Overexpressed in infected
XLOC_018941	XLOC_018941	>ISCW013852-RA cysteine synthase, putative|protein_coding|DS950408:6323-12030:-1|gene:ISCW013852	DS950408:6322-12030	q1	q2	OK	23.3939	59.8854	1.35607	2.6929	0.0003	0.0114969	yes	Overexpressed in infected
XLOC_011145	XLOC_011145	>ISCW019369-RA hypothetical protein|protein_coding|DS811420:23555-25465:-1|gene:ISCW019369::>ISCW019370-RA hypothetical protein|protein_coding|DS811420:59927-62636:1|gene:ISCW019370::>ISCW019371-RA hypothetical protein|protein_coding|DS811420:66743-69327:-1|gene:ISCW019371::>ISCW019372-RA hypothetical protein|protein_coding|DS811420:71015-77069:1|gene:ISCW019372::>ISCW019373-RA hypothetical prote…	DS811420:243341-245743	q1	q2	OK	22.8368	58.2336	1.35049	2.95778	0.0001	0.00463524	yes	Overexpressed in infected
XLOC_008733	XLOC_008733	>ISCW006165-RA conserved hypothetical protein|protein_coding|DS763759:110742-111563:1|gene:ISCW006165::>ISCW006166-RA trypsin, putative|protein_coding|DS763759:112615-117027:1|gene:ISCW006166::>ISCW006167-RA trypsin, putative|protein_coding|DS763759:136914-142788:-1|gene:ISCW006167::>ISCW006168-RA GGY domain-containing protein, putative|protein_coding|DS763759:145809-153741:-1|gene:ISCW006168::>I…	DS763759:136913-142788	q1	q2	OK	49.5443	125.933	1.34587	2.51065	0.00115	0.0323529	yes	Overexpressed in infected
XLOC_000106	XLOC_000106	>ISCW000121-RA hypothetical protein|protein_coding|DS612897:30272-30496:1|gene:ISCW000121::>ISCW000122-RA conserved hypothetical protein|protein_coding|DS612897:30530-31096:1|gene:ISCW000122::>ISCW000123-RA dispatched 1 family protein|protein_coding|DS612897:32030-59635:1|gene:ISCW000123::>ISCW000124-RA ribosomal protein L43, putative|protein_coding|DS612897:66901-69872:-1|gene:ISCW000124::>ISCW0…	DS612897:79585-80753	q1	q2	OK	50.9611	129.299	1.34324	2.74222	0.00035	0.0129049	yes	Overexpressed in infected
XLOC_009158	XLOC_009158	>ISCW007620-RA hypothetical protein|protein_coding|DS772419:546-2846:-1|gene:ISCW007620::>ISCW007621-RA RNA polymerase II subunit, putative|protein_coding|DS772419:3869-10542:1|gene:ISCW007621::>ISCW007622-RA hypothetical protein|protein_coding|DS772419:13882-23715:-1|gene:ISCW007622::>ISCW007623-RA hypothetical protein|protein_coding|DS772419:30228-43502:-1|gene:ISCW007623::>ISCW007624-RA malate…	DS772419:3868-10542	q1	q2	OK	460.528	1166.37	1.34066	3.1115	5e-05	0.00264511	yes	Overexpressed in infected
XLOC_013122	XLOC_013122	>ISCW020620-RA hypothetical protein|protein_coding|DS844967:8478-18373:1|gene:ISCW020620::>ISCW020621-RA hypothetical protein|protein_coding|DS844967:71889-72152:1|gene:ISCW020621::>ISCW020623-RA Cdc6 protein, putative|protein_coding|DS844967:145513-162755:1|gene:ISCW020623::>ISCW020624-RA hypothetical protein|protein_coding|DS844967:166124-168473:-1|gene:ISCW020624::>ISCW020625-RA xp-G/rad2 DNA …	DS844967:314539-316630	q1	q2	OK	27.2934	68.3689	1.32479	2.69704	0.00025	0.0098125	yes	Overexpressed in infected
XLOC_019007	XLOC_019007	>ISCW014072-RA conserved hypothetical protein|protein_coding|DS951179:41804-83732:1|gene:ISCW014072::>ISCW014073-RA hypothetical protein|protein_coding|DS951179:47993-48408:-1|gene:ISCW014073	DS951179:41803-83732	q1	q2	OK	17.5368	43.6451	1.31543	2.43566	0.00185	0.0461741	yes	Overexpressed in infected
XLOC_017934	XLOC_017934	>ISCW013359-RA adamts-7, putative|protein_coding|DS930277:20018-54626:1|gene:ISCW013359::>ISCW013360-RA hypothetical protein|protein_coding|DS930277:39912-40349:-1|gene:ISCW013360::>ISCW013361-RA mucoepidermoid carcinoma translocated, putative|protein_coding|DS930277:61838-92088:1|gene:ISCW013361::>ISCW013362-RA hypothetical protein|protein_coding|DS930277:107922-120340:1|gene:ISCW013362::>ISCW01…	DS930277:20017-54626	q1	q2	OK	94.6827	234.704	1.30967	3.20654	5e-05	0.00264511	yes	Overexpressed in infected
XLOC_008697	XLOC_008697	>ISCW006011-RA ras GTP exchange factor, son of sevenless, putative|protein_coding|DS762843:5804-49934:1|gene:ISCW006011::>ISCW006012-RA tetratricopeptide repeatcontaining protein|protein_coding|DS762843:53529-77039:-1|gene:ISCW006012::>ISCW006013-RA tetratricopeptide repeat domain 8 isoform 2, putative|protein_coding|DS762843:79324-87893:-1|gene:ISCW006013	DS762843:5803-49934	q1	q2	OK	23.2303	57.0468	1.29614	2.96676	5e-05	0.00264511	yes	Overexpressed in infected
XLOC_003227	XLOC_003227	>ISCW001902-RA phosphoenolpyruvate carboxykinase, putative|protein_coding|DS665307:1725-12779:-1|gene:ISCW001902::>ISCW001903-RA hypothetical protein|protein_coding|DS665307:35433-39999:-1|gene:ISCW001903::>ISCW001904-RA hypothetical protein|protein_coding|DS665307:40021-54718:-1|gene:ISCW001904::>ISCW001905-RA phosphoenolpyruvate carboxykinase, putative|protein_coding|DS665307:54813-56260:-1|gen…	DS665307:54812-56260	q1	q2	OK	113.428	277.647	1.29147	2.53632	0.001	0.029497	yes	Overexpressed in infected
XLOC_014256	XLOC_014256	>ISCW021343-RA secreted protein, putative|protein_coding|DS863829:136232-148578:-1|gene:ISCW021343::>ISCW021344-RA hypothetical protein|protein_coding|DS863829:307095-310215:-1|gene:ISCW021344::>ISCW021345-RA plexin B, putative|protein_coding|DS863829:315596-388164:1|gene:ISCW021345	DS863829:315595-388164	q1	q2	OK	9.79425	23.786	1.28011	2.59253	0.00085	0.02669	yes	Overexpressed in infected
XLOC_016445	XLOC_016445	>ISCW011884-RA ubiquitin protein ligase, putative|protein_coding|DS904324:976-3821:1|gene:ISCW011884::>ISCW011885-RA conserved hypothetical protein|protein_coding|DS904324:63987-65016:1|gene:ISCW011885	DS904324:63986-65016	q1	q2	OK	99.8121	241.07	1.27217	2.98689	0.00015	0.00663682	yes	Overexpressed in infected
XLOC_016243	XLOC_016243	>ISCW012478-RA conserved hypothetical protein|protein_coding|DS901690:14541-17506:1|gene:ISCW012478::>ISCW012479-RA trimethyllysine dioxygenase, putative|protein_coding|DS901690:24236-27196:-1|gene:ISCW012479::>ISCW012481-RA gamma-butyrobetaine,2-oxoglutarate dioxygenase, putative|protein_coding|DS901690:72040-83468:1|gene:ISCW012481::>ISCW012482-RA conserved hypothetical protein|protein_coding|D…	DS901690:72039-83468	q1	q2	OK	59.7731	142.127	1.24961	2.79275	0.0001	0.00463524	yes	Overexpressed in infected
XLOC_008348	XLOC_008348	>ISCW006083-RA hypothetical protein|protein_coding|DS756109:11266-16510:1|gene:ISCW006083::>ISCW006084-RA conserved hypothetical protein|protein_coding|DS756109:116934-117596:-1|gene:ISCW006084::>ISCW006085-RA peptidase, S54 (rhomboid) family protein|protein_coding|DS756109:172404-174249:1|gene:ISCW006085::>ISCW006086-RA hypothetical protein|protein_coding|DS756109:208528-209217:1|gene:ISCW006086…	DS756109:172403-174249	q1	q2	OK	33.4708	79.2769	1.244	2.74951	0.00015	0.00663682	yes	Overexpressed in infected
XLOC_006615	XLOC_006615	>ISCW004227-RA hypothetical protein|protein_coding|DS724744:10980-12864:1|gene:ISCW004227::>ISCW004228-RA headcase protein, putative|protein_coding|DS724744:13633-14916:-1|gene:ISCW004228	DS724744:13632-14916	q1	q2	OK	169.051	399.385	1.24032	3.0871	5e-05	0.00264511	yes	Overexpressed in infected
XLOC_002152	XLOC_002152	>ISCW015667-RA hypothetical protein|protein_coding|DS646863:4788-5693:1|gene:ISCW015667::>ISCW015668-RA hypothetical protein|protein_coding|DS646863:5846-21341:-1|gene:ISCW015668::>ISCW015669-RA GTP-binding protein mmr1, putative|protein_coding|DS646863:25393-42445:1|gene:ISCW015669::>ISCW015670-RA hypothetical protein|protein_coding|DS646863:45825-52013:-1|gene:ISCW015670::>ISCW015671-RA hypothe…	DS646863:45824-52013	q1	q2	OK	89.4985	210.147	1.23146	2.89577	5e-05	0.00264511	yes	Overexpressed in infected
XLOC_007395	XLOC_007395	>ISCW005788-RA conserved hypothetical protein|protein_coding|DS740244:2169-21817:1|gene:ISCW005788::>ISCW005789-RA hypothetical protein|protein_coding|DS740244:26944-28817:1|gene:ISCW005789::>ISCW005790-RA leucine zipper containing transcription factor, putative|protein_coding|DS740244:36859-50092:-1|gene:ISCW005790::>ISCW005791-RA serine/threonine protein phosphatase, putative|protein_coding|DS7…	DS740244:2168-21817	q1	q2	OK	87.596	204.668	1.22435	2.87514	0.0002	0.00817983	yes	Overexpressed in infected
XLOC_009868	XLOC_009868	>ISCW007959-RA neprilysin, putative|protein_coding|DS785766:1770-2711:1|gene:ISCW007959::>ISCW007961-RA ubiquitin specific protease, putative|protein_coding|DS785766:92655-155397:1|gene:ISCW007961::>ISCW007962-RA hypothetical protein|protein_coding|DS785766:155399-157598:1|gene:ISCW007962::>ISCW007964-RA carboxypeptidase, putative|protein_coding|DS785766:202973-225186:-1|gene:ISCW007964::>ISCW007…	DS785766:274357-275284	q1	q2	OK	56.3241	131.414	1.2223	2.54436	0.0012	0.0329966	yes	Overexpressed in infected
XLOC_012877	XLOC_012877	>ISCW009180-RA ATPase, putative|protein_coding|DS840469:3149-26019:-1|gene:ISCW009180	DS840469:3148-26019	q1	q2	OK	103.235	238.038	1.20526	2.95066	5e-05	0.00264511	yes	Overexpressed in infected
XLOC_004152	XLOC_004152	>ISCW016901-RA secreted protein, putative|protein_coding|DS682322:26507-44735:-1|gene:ISCW016901::>ISCW016902-RA protein tonB, putative|protein_coding|DS682322:31233-32486:1|gene:ISCW016902::>ISCW016903-RA hypothetical protein|protein_coding|DS682322:52836-53024:1|gene:ISCW016903::>ISCW016904-RA conserved hypothetical protein|protein_coding|DS682322:70006-76255:-1|gene:ISCW016904::>ISCW016905-RA …	DS682322:95535-114407	q1	q2	OK	33.5871	76.2426	1.18269	2.40365	0.0011	0.0318673	yes	Overexpressed in infected
XLOC_009350	XLOC_009350	>ISCW006955-RA hypothetical protein|protein_coding|DS775942:389-19200:-1|gene:ISCW006955::>ISCW006956-RA protein groucho-2, putative|protein_coding|DS775942:19786-64445:-1|gene:ISCW006956	DS775942:19785-64445	q1	q2	OK	38.3052	86.7085	1.17863	2.6342	0.00025	0.0098125	yes	Overexpressed in infected
XLOC_014517	XLOC_014517	>ISCW021859-RA VEGF183 protein, putative|protein_coding|DS868942:41466-64177:1|gene:ISCW021859::>ISCW021860-RA cyclin I, putative|protein_coding|DS868942:102852-109725:1|gene:ISCW021860::>ISCW021861-RA conserved hypothetical protein|protein_coding|DS868942:112874-115117:-1|gene:ISCW021861::>ISCW021862-RA hypothetical protein|protein_coding|DS868942:120472-120729:1|gene:ISCW021862::>ISCW021863-RA …	DS868942:102851-109725	q1	q2	OK	25.3366	56.9019	1.16725	2.47577	0.00095	0.028541	yes	Overexpressed in infected
XLOC_019755	XLOC_019755	>ISCW014862-RA conserved hypothetical protein|protein_coding|DS965314:30577-39440:1|gene:ISCW014862::>ISCW014863-RA hypothetical protein|protein_coding|DS965314:83253-85986:-1|gene:ISCW014863::>ISCW014864-RA ankyrin repeat-containing protein|protein_coding|DS965314:95648-96997:-1|gene:ISCW014864::>ISCW014865-RA hypothetical protein|protein_coding|DS965314:97292-99742:-1|gene:ISCW014865::>ISCW0148…	DS965314:116120-130690	q1	q2	OK	52.6243	117.764	1.16209	2.76708	0.0002	0.00817983	yes	Overexpressed in infected
XLOC_003119	XLOC_003119	>ISCW002172-RA hypothetical protein|protein_coding|DS662442:2272-2466:-1|gene:ISCW002172::>ISCW002173-RA hypothetical protein|protein_coding|DS662442:2567-2980:-1|gene:ISCW002173::>ISCW002174-RA lupus La ribonucleoprotein, putative|protein_coding|DS662442:8429-12650:-1|gene:ISCW002174::>ISCW002175-RA histidyl-tRNA synthetase, putative|protein_coding|DS662442:124443-149775:1|gene:ISCW002175	DS662442:124442-149775	q1	q2	OK	41.4906	92.693	1.15968	2.47866	0.00075	0.0240148	yes	Overexpressed in infected
XLOC_009490	XLOC_009490	>ISCW007474-RA conserved hypothetical protein|protein_coding|DS778096:18043-21107:1|gene:ISCW007474::>ISCW007475-RA myosin heavy chain B, putative|protein_coding|DS778096:24298-26339:1|gene:ISCW007475::>ISCW007476-RA conserved hypothetical protein|protein_coding|DS778096:29968-39765:1|gene:ISCW007476::>ISCW007477-RA conserved hypothetical protein|protein_coding|DS778096:41067-54064:-1|gene:ISCW00…	DS778096:70074-95458	q1	q2	OK	21.6261	47.7481	1.14267	2.51464	0.0007	0.0227127	yes	Overexpressed in infected
XLOC_001401	XLOC_001401	>ISCW015624-RA hypothetical protein|protein_coding|DS635599:216954-217697:1|gene:ISCW015624::>ISCW015625-RA ONECUT DNA binding protein, putative|protein_coding|DS635599:224824-225180:-1|gene:ISCW015625::>ISCW015628-RA ONECUT DNA binding protein, putative|protein_coding|DS635599:378936-380016:-1|gene:ISCW015628::>ISCW015630-RA sumo ligase, putative|protein_coding|DS635599:403431-406780:1|gene:ISCW…	DS635599:657483-667833	q1	q2	OK	76.2256	166.391	1.12623	2.25417	0.0016	0.0407707	yes	Overexpressed in infected
XLOC_014406	XLOC_014406	>ISCW010366-RA hypothetical protein|protein_coding|DS866430:6824-11584:-1|gene:ISCW010366::>ISCW010367-RA zinc finger protein, putative|protein_coding|DS866430:22756-29437:1|gene:ISCW010367::>ISCW010369-RA CBF1-interacting corepressor, putative|protein_coding|DS866430:31793-59779:1|gene:ISCW010369::>ISCW010370-RA conserved hypothetical protein|protein_coding|DS866430:63720-70998:1|gene:ISCW010370…	DS866430:63719-70998	q1	q2	OK	77.9646	170.14	1.12583	2.51257	0.0002	0.00817983	yes	Overexpressed in infected
XLOC_006407	XLOC_006407	>ISCW017702-RA ku P80 DNA helicase, putative|protein_coding|DS720013:8095-25478:-1|gene:ISCW017702::>ISCW017703-RA CNDP dipeptidase, putative|protein_coding|DS720013:31129-44677:1|gene:ISCW017703::>ISCW017704-RA protein-tyrosine phosphatase, putative|protein_coding|DS720013:69336-79596:1|gene:ISCW017704::>ISCW017705-RA transmembrane protein 86A, putative|protein_coding|DS720013:84685-88047:-1|gen…	DS720013:110544-119954	q1	q2	OK	39.6781	86.518	1.12466	2.48126	0.00055	0.0191204	yes	Overexpressed in infected
XLOC_006665	XLOC_006665	>ISCW018213-RA phosphatidylinositol transfer protein SEC14, putative|protein_coding|DS725566:7926-14707:1|gene:ISCW018213::>ISCW018215-RA phosphatidylinositol transfer protein SEC14, putative|protein_coding|DS725566:42408-49307:1|gene:ISCW018215::>ISCW018216-RA hypothetical protein|protein_coding|DS725566:116704-118081:1|gene:ISCW018216::>ISCW018217-RA secreted protein, putative|protein_coding|DS…	DS725566:463240-471627	q1	q2	OK	159.113	344.257	1.11343	2.45032	0.00085	0.02669	yes	Overexpressed in infected
XLOC_007853	XLOC_007853	>ISCW005335-RA hypothetical protein|protein_coding|DS749069:10822-12540:1|gene:ISCW005335::>ISCW005336-RA hypothetical protein|protein_coding|DS749069:12667-13104:-1|gene:ISCW005336::>ISCW005337-RA conserved hypothetical protein|protein_coding|DS749069:33548-74881:-1|gene:ISCW005337::>ISCW005338-RA CUB domaincontaining protein|protein_coding|DS749069:88646-95512:1|gene:ISCW005338::>ISCW005339-RA …	DS749069:100974-117016	q1	q2	OK	61.6337	133.191	1.11171	2.4843	0.00065	0.0216682	yes	Overexpressed in infected
XLOC_011339	XLOC_011339	>ISCW024608-RA general transcription factor ii, putative|protein_coding|DS815297:554-1147:-1|gene:ISCW024608	DS815297:553-1147	q1	q2	OK	514.717	1107.25	1.10513	2.73348	5e-05	0.00264511	yes	Overexpressed in infected
XLOC_009339	XLOC_009339	>ISCW007412-RA hypothetical protein|protein_coding|DS775781:3071-3436:-1|gene:ISCW007412::>ISCW007413-RA protein NUF1, putative|protein_coding|DS775781:5103-52642:-1|gene:ISCW007413::>ISCW007415-RA hypothetical protein|protein_coding|DS775781:56269-57700:1|gene:ISCW007415::>ISCW007418-RA hypothetical protein|protein_coding|DS775781:118266-118508:-1|gene:ISCW007418::>ISCW007419-RA conserved hypoth…	DS775781:150875-164246	q1	q2	OK	42.7238	91.3537	1.09642	2.2949	0.00195	0.0481759	yes	Overexpressed in infected
XLOC_007004	XLOC_007004	>ISCW005645-RA lumican, putative|protein_coding|DS732299:39930-67573:1|gene:ISCW005645::>ISCW005648-RA 60S ribosomal protein L32, putative|protein_coding|DS732299:81069-87224:1|gene:ISCW005648::>ISCW005649-RA hypothetical protein|protein_coding|DS732299:113151-130038:-1|gene:ISCW005649::>ISCW005651-RA pur-alpha, putative|protein_coding|DS732299:147706-177939:1|gene:ISCW005651	DS732299:147705-177939	q1	q2	OK	105.272	224.857	1.09488	2.37209	0.0012	0.0329966	yes	Overexpressed in infected
XLOC_008563	XLOC_008563	>ISCW006559-RA hypothetical protein|protein_coding|DS760342:8303-26517:1|gene:ISCW006559::>ISCW006560-RA cytochrome P450, putative|protein_coding|DS760342:54838-74221:1|gene:ISCW006560::>ISCW006561-RA hypothetical protein|protein_coding|DS760342:95688-95960:-1|gene:ISCW006561::>ISCW006562-RA RSZp22 protein, putative|protein_coding|DS760342:100396-110948:-1|gene:ISCW006562::>ISCW006563-RA conserve…	DS760342:193906-208928	q1	q2	OK	96.4545	205.641	1.09221	2.61847	0.00015	0.00663682	yes	Overexpressed in infected
XLOC_013783	XLOC_013783	>ISCW010552-RA sarm1, putative|protein_coding|DS856642:140116-160680:1|gene:ISCW010552::>ISCW010553-RA XTP3-transactivated protein A protein, putative|protein_coding|DS856642:163065-172515:-1|gene:ISCW010553::>ISCW010554-RA NADH:ubiquinone oxidoreductase, NDUFS8/23 kDa subunit, putative|protein_coding|DS856642:173463-191237:1|gene:ISCW010554::>ISCW010555-RA conserved hypothetical protein|protein_…	DS856642:140115-160680	q1	q2	OK	22.2666	47.3443	1.08831	2.42299	0.001	0.029497	yes	Overexpressed in infected
XLOC_018147	XLOC_018147	>ISCW023139-RA CDC42 GTPase-activating protein, putative|protein_coding|DS935393:9250-50733:-1|gene:ISCW023139::>ISCW023140-RA conserved hypothetical protein|protein_coding|DS935393:72428-88338:-1|gene:ISCW023140::>ISCW023142-RA hypothetical protein|protein_coding|DS935393:125175-156164:-1|gene:ISCW023142::>ISCW023144-RA conserved hypothetical protein|protein_coding|DS935393:262207-263277:-1|gene…	DS935393:9249-50733	q1	q2	OK	77.2854	160.188	1.0515	2.52969	0.0004	0.0145284	yes	Overexpressed in infected
XLOC_005124	XLOC_005124	>ISCW004311-RA secreted protein, putative|protein_coding|DS698761:6350-22280:1|gene:ISCW004311::>ISCW004312-RA hypothetical protein|protein_coding|DS698761:22107-22292:-1|gene:ISCW004312	DS698761:6349-22292	q1	q2	OK	55.3225	114.375	1.04783	2.18985	0.00185	0.0461741	yes	Overexpressed in infected
XLOC_010187	XLOC_010187	>ISCW019624-RA jumonji domain-containing protein, putative|protein_coding|DS792129:56311-80892:-1|gene:ISCW019624::>ISCW019625-RA BAR domaincontaining protein|protein_coding|DS792129:80904-111784:-1|gene:ISCW019625::>ISCW019626-RA hypothetical protein|protein_coding|DS792129:83964-85057:1|gene:ISCW019626::>ISCW019628-RA hypothetical protein|protein_coding|DS792129:115104-115397:1|gene:ISCW019628:…	DS792129:130103-156162	q1	q2	OK	32.2052	66.4588	1.04516	2.43028	0.00075	0.0240148	yes	Overexpressed in infected
XLOC_013524	XLOC_013524	>ISCW009862-RA conserved hypothetical protein|protein_coding|DS851842:93940-125766:1|gene:ISCW009862::>ISCW009863-RA hypothetical protein|protein_coding|DS851842:243323-244953:1|gene:ISCW009863::>ISCW009864-RA hypothetical protein|protein_coding|DS851842:245018-245428:1|gene:ISCW009864::>ISCW009865-RA hypothetical protein|protein_coding|DS851842:246670-255682:-1|gene:ISCW009865::>ISCW009866-RA gl…	DS851842:279699-302685	q1	q2	OK	29.7712	61.2375	1.0405	2.2323	0.00195	0.0481759	yes	Overexpressed in infected
XLOC_002153	XLOC_002153	>ISCW015667-RA hypothetical protein|protein_coding|DS646863:4788-5693:1|gene:ISCW015667::>ISCW015668-RA hypothetical protein|protein_coding|DS646863:5846-21341:-1|gene:ISCW015668::>ISCW015669-RA GTP-binding protein mmr1, putative|protein_coding|DS646863:25393-42445:1|gene:ISCW015669::>ISCW015670-RA hypothetical protein|protein_coding|DS646863:45825-52013:-1|gene:ISCW015670::>ISCW015671-RA hypothe…	DS646863:57296-58652	q1	q2	OK	356.734	724.301	1.02174	2.49537	0.0006	0.0202792	yes	Overexpressed in infected
XLOC_010300	XLOC_010300	>ISCW008284-RA conserved hypothetical protein|protein_coding|DS794567:11389-11838:1|gene:ISCW008284::>ISCW008285-RA hypothetical protein|protein_coding|DS794567:161899-165463:1|gene:ISCW008285::>ISCW008286-RA carrier protein CGI-69, putative|protein_coding|DS794567:209290-250678:-1|gene:ISCW008286::>ISCW008288-RA hypothetical protein|protein_coding|DS794567:256813-257355:-1|gene:ISCW008288::>ISCW…	DS794567:209289-250678	q1	q2	OK	497.457	1009.47	1.02095	2.46124	0.00045	0.016104	yes	Overexpressed in infected
XLOC_013279	XLOC_013279	>ISCW020284-RA classical arabinogalactan protein, putative|protein_coding|DS847962:4815-5135:-1|gene:ISCW020284::>ISCW020285-RA hypothetical protein|protein_coding|DS847962:20796-22149:1|gene:ISCW020285::>ISCW020286-RA hypothetical protein|protein_coding|DS847962:22134-25908:-1|gene:ISCW020286::>ISCW020288-RA sialin, putative|protein_coding|DS847962:67180-92985:-1|gene:ISCW020288::>ISCW020289-RA …	DS847962:540203-558124	q1	q2	OK	133.097	266.602	1.00221	2.46401	0.00055	0.0191204	yes	Overexpressed in infected
XLOC_012349	XLOC_012349	>ISCW020849-RA WD-repeat protein, putative|protein_coding|DS832469:20196-21158:1|gene:ISCW020849::>ISCW020850-RA prefoldin, putative|protein_coding|DS832469:21774-34018:-1|gene:ISCW020850::>ISCW020853-RA Cad74A isoform A family protein|protein_coding|DS832469:66689-92987:1|gene:ISCW020853::>ISCW020854-RA vitamin k-dependent gamma-carboxylase, putative|protein_coding|DS832469:132073-133180:-1|gene…	DS832469:309056-365940	q1	q2	OK	49.6799	98.5598	0.988338	2.4252	0.0007	0.0227127	yes	Overexpressed in infected
XLOC_005701	XLOC_005701	>ISCW004849-RA conserved hypothetical protein|protein_coding|DS708614:2962-27335:-1|gene:ISCW004849::>ISCW004851-RA hypothetical protein|protein_coding|DS708614:28446-28685:-1|gene:ISCW004851::>ISCW004852-RA cxyorf1, putative|protein_coding|DS708614:29490-29801:1|gene:ISCW004852::>ISCW004853-RA hypothetical protein|protein_coding|DS708614:32814-33230:1|gene:ISCW004853::>ISCW004854-RA hypothetical…	DS708614:64847-70623	q1	q2	OK	111.611	219.228	0.97395	2.39603	0.0005	0.0177628	yes	Overexpressed in infected
XLOC_014263	XLOC_014263	>ISCW021445-RA clathrin coat assembly protein, putative|protein_coding|DS863867:422-16685:1|gene:ISCW021445::>ISCW021446-RA conserved hypothetical protein|protein_coding|DS863867:17468-21210:-1|gene:ISCW021446::>ISCW021447-RA HEAT repeatcontaining protein|protein_coding|DS863867:34009-131327:-1|gene:ISCW021447::>ISCW021450-RA novel KRAB box and zinc finger, C2H2 type domain containing protein|pro…	DS863867:366161-367961	q1	q2	OK	126.762	248.949	0.973736	2.42561	0.00035	0.0129049	yes	Overexpressed in infected
XLOC_011610	XLOC_011610	>ISCW009365-RA centrosome-associated protein CEP250, putative|protein_coding|DS819759:19917-64468:-1|gene:ISCW009365::>ISCW009366-RA srpk, putative|protein_coding|DS819759:88223-103652:-1|gene:ISCW009366::>ISCW009367-RA B-cell receptor-associated protein, putative|protein_coding|DS819759:105443-116554:1|gene:ISCW009367::>ISCW009368-RA hypothetical protein|protein_coding|DS819759:118540-119695:1|g…	DS819759:105442-116554	q1	q2	OK	390.515	766.342	0.97261	2.39443	0.0006	0.0202792	yes	Overexpressed in infected
XLOC_001947	XLOC_001947	>ISCW000548-RA GNPTAB protein|protein_coding|DS643501:6435-29165:1|gene:ISCW000548::>ISCW000549-RA conserved hypothetical protein|protein_coding|DS643501:30653-48779:-1|gene:ISCW000549::>ISCW000550-RA translocation associated membrane protein, putative|protein_coding|DS643501:51186-58655:-1|gene:ISCW000550::>ISCW000551-RA transcription factor sii (tfiis), central domain-containing protein|protein…	DS643501:113115-122942	q1	q2	OK	71.307	139.651	0.969714	2.37268	0.0012	0.0329966	yes	Overexpressed in infected
XLOC_001431	XLOC_001431	>ISCW015893-RA transcription factor, putative|protein_coding|DS636212:6417-12912:-1|gene:ISCW015893::>ISCW015894-RA hypothetical protein|protein_coding|DS636212:108115-108644:-1|gene:ISCW015894::>ISCW015895-RA hypothetical protein|protein_coding|DS636212:177464-185113:-1|gene:ISCW015895::>ISCW015896-RA hypothetical protein|protein_coding|DS636212:251277-251477:-1|gene:ISCW015896::>ISCW015897-RA h…	DS636212:6416-12912	q1	q2	OK	45.9029	89.2246	0.958856	2.28851	0.00125	0.0337986	yes	Overexpressed in infected
XLOC_005115	XLOC_005115	>ISCW018033-RA hypothetical protein|protein_coding|DS698527:23914-25040:1|gene:ISCW018033::>ISCW018034-RA zinc finger protein, putative|protein_coding|DS698527:24684-26188:-1|gene:ISCW018034::>ISCW018035-RA AP-2 complex subunit alpha-1, putative|protein_coding|DS698527:47151-49973:1|gene:ISCW018035::>ISCW018036-RA hypothetical protein|protein_coding|DS698527:50984-51301:1|gene:ISCW018036::>ISCW01…	DS698527:131970-140223	q1	q2	OK	314.734	582.445	0.88799	2.20711	0.0016	0.0407707	yes	Overexpressed in infected
XLOC_015502	XLOC_015502	>ISCW010818-RA aconitase, putative|protein_coding|DS888554:421-2327:1|gene:ISCW010818::>ISCW010819-RA hypothetical protein|protein_coding|DS888554:32510-37639:-1|gene:ISCW010819::>ISCW010820-RA conserved hypothetical protein|protein_coding|DS888554:80092-83044:-1|gene:ISCW010820::>ISCW010821-RA hypothetical protein|protein_coding|DS888554:83484-86803:1|gene:ISCW010821::>ISCW010822-RA alpha-2-macr…	DS888554:284606-315811	q1	q2	OK	298.366	158.34	-0.914061	-2.26912	0.001	0.029497	yes		Underexpressed in infected
XLOC_017993	XLOC_017993	>ISCW022149-RA craniofacial development protein, putative|protein_coding|DS931589:198-551:-1|gene:ISCW022149::>ISCW022150-RA craniofacial development protein, putative|protein_coding|DS931589:2413-3192:-1|gene:ISCW022150::>ISCW022151-RA conserved hypothetical protein|protein_coding|DS931589:4009-100015:1|gene:ISCW022151::>ISCW022153-RA ubiquitin C-terminal hydrolase, putative|protein_coding|DS931…	DS931589:184763-196961	q1	q2	OK	765.741	395.973	-0.951453	-2.32044	0.0009	0.0277234	yes		Underexpressed in infected
XLOC_009324	XLOC_009324	>ISCW007737-RA RAB geranylgeranyl transferase alpha subunit, putative|protein_coding|DS775456:750-4641:-1|gene:ISCW007737::>ISCW007738-RA conserved hypothetical protein|protein_coding|DS775456:9203-12782:-1|gene:ISCW007738::>ISCW007739-RA heat shock transcription factor, putative|protein_coding|DS775456:17439-24368:1|gene:ISCW007739::>ISCW007740-RA hypothetical protein|protein_coding|DS775456:258…	DS775456:9202-12782	q1	q2	OK	60.3813	30.9139	-0.965848	-2.29961	0.00115	0.0323529	yes		Underexpressed in infected
XLOC_005314	XLOC_005314	>ISCW018333-RA hypothetical protein|protein_coding|DS702709:96200-100265:1|gene:ISCW018333::>ISCW018334-RA hypothetical protein|protein_coding|DS702709:138852-139238:-1|gene:ISCW018334::>ISCW018335-RA conserved hypothetical protein|protein_coding|DS702709:147868-166776:1|gene:ISCW018335::>ISCW018336-RA phospholipid-transporting ATPase, putative|protein_coding|DS702709:179305-179890:1|gene:ISCW018…	DS702709:329077-334779	q1	q2	OK	174.649	88.2827	-0.984254	-2.41219	0.0009	0.0277234	yes		Underexpressed in infected
XLOC_004242	XLOC_004242	>ISCW016833-RA histidine triad nucleotide binding protein, putative|protein_coding|DS684069:33549-47176:-1|gene:ISCW016833::>ISCW016834-RA hypothetical protein|protein_coding|DS684069:61751-62605:1|gene:ISCW016834::>ISCW016835-RA acyl-CoA synthetase, putative|protein_coding|DS684069:77470-94195:-1|gene:ISCW016835::>ISCW016836-RA nuclear matrix protein, putative|protein_coding|DS684069:133687-1550…	DS684069:156697-165733	q1	q2	OK	135.058	68.258	-0.984507	-2.34071	0.00095	0.028541	yes		Underexpressed in infected
XLOC_014278	XLOC_014278	>ISCW011560-RA hypothetical protein|protein_coding|DS864183:4642-4926:1|gene:ISCW011560::>ISCW011561-RA hypothetical protein|protein_coding|DS864183:7700-8123:-1|gene:ISCW011561::>ISCW011562-RA hypothetical protein|protein_coding|DS864183:8234-10140:-1|gene:ISCW011562	DS864183:4641-4926	q1	q2	OK	1665.2	831.055	-1.00268	-2.3574	0.00135	0.035709	yes		Underexpressed in infected
XLOC_016772	XLOC_016772	>ISCW022160-RA hypothetical protein|protein_coding|DS910653:9274-11328:1|gene:ISCW022160::>ISCW022161-RA Ca2+ sensor, putative|protein_coding|DS910653:68716-107799:1|gene:ISCW022161::>ISCW022163-RA Ca2+ sensor, putative|protein_coding|DS910653:151775-173915:-1|gene:ISCW022163::>ISCW022164-RA flotillin-1, putative|protein_coding|DS910653:321840-343146:1|gene:ISCW022164::>ISCW022165-RA hypothetical…	DS910653:704919-733182	q1	q2	OK	46.8072	22.8124	-1.03691	-2.34413	0.00115	0.0323529	yes		Underexpressed in infected
XLOC_010645	XLOC_010645	>ISCW007013-RA hypothetical protein|protein_coding|DS800805:2064-8408:-1|gene:ISCW007013	DS800805:2063-8408	q1	q2	OK	266.812	128.932	-1.04921	-2.3171	0.00115	0.0323529	yes		Underexpressed in infected
XLOC_013186	XLOC_013186	>ISCW020581-RA serpin, putative|protein_coding|DS846142:10441-10830:1|gene:ISCW020581::>ISCW020582-RA regulator of G protein signaling, putative|protein_coding|DS846142:33388-67797:-1|gene:ISCW020582::>ISCW020583-RA presenilin, putative|protein_coding|DS846142:70190-86926:-1|gene:ISCW020583::>ISCW020584-RA tip60, putative|protein_coding|DS846142:92596-108370:-1|gene:ISCW020584::>ISCW020585-RA DNA…	DS846142:70189-86926	q1	q2	OK	122.036	58.7075	-1.05569	-2.37861	0.00125	0.0337986	yes		Underexpressed in infected
XLOC_011635	XLOC_011635	>ISCW010320-RA hypothetical protein|protein_coding|DS819902:173045-182246:-1|gene:ISCW010320::>ISCW010321-RA alternative splicing factor SRp55/B52/SRp75, putative|protein_coding|DS819902:185872-192436:1|gene:ISCW010321::>ISCW010322-RA alternative splicing factor SRp55/B52/SRp75, putative|protein_coding|DS819902:194236-201161:1|gene:ISCW010322	DS819902:194235-201161	q1	q2	OK	401.889	188.56	-1.09177	-2.66205	0.0001	0.00463524	yes		Underexpressed in infected
XLOC_018724	XLOC_018724	>ISCW023109-RA quinone oxidoreductase, putative|protein_coding|DS946429:29990-40372:-1|gene:ISCW023109::>ISCW023110-RA neural cell adhesion molecule L1, putative|protein_coding|DS946429:88905-97458:-1|gene:ISCW023110::>ISCW023111-RA fused toes, putative|protein_coding|DS946429:99209-117188:1|gene:ISCW023111::>ISCW023112-RA conserved hypothetical protein|protein_coding|DS946429:123565-125019:-1|ge…	DS946429:29989-40372	q1	q2	OK	1017.83	468.96	-1.11796	-2.70313	0.0001	0.00463524	yes		Underexpressed in infected
XLOC_014404	XLOC_014404	>ISCW010366-RA hypothetical protein|protein_coding|DS866430:6824-11584:-1|gene:ISCW010366::>ISCW010367-RA zinc finger protein, putative|protein_coding|DS866430:22756-29437:1|gene:ISCW010367::>ISCW010369-RA CBF1-interacting corepressor, putative|protein_coding|DS866430:31793-59779:1|gene:ISCW010369::>ISCW010370-RA conserved hypothetical protein|protein_coding|DS866430:63720-70998:1|gene:ISCW010370…	DS866430:22755-29437	q1	q2	OK	146.607	66.255	-1.14585	-2.8223	0.0002	0.00817983	yes		Underexpressed in infected
XLOC_016797	XLOC_016797	>ISCW012780-RA SET and MYND domain-containing protein, putative|protein_coding|DS910954:182180-192374:1|gene:ISCW012780::>ISCW012781-RA high affinity choline transporter, putative|protein_coding|DS910954:201903-216044:-1|gene:ISCW012781	DS910954:201902-216044	q1	q2	OK	315.725	140.302	-1.17013	-2.89843	0.00015	0.00663682	yes		Underexpressed in infected
XLOC_002192	XLOC_002192	>ISCW001174-RA hypothetical protein|protein_coding|DS647203:211-1001:1|gene:ISCW001174::>ISCW001175-RA tetratricopeptide repeatcontaining protein|protein_coding|DS647203:16513-27215:-1|gene:ISCW001175::>ISCW001177-RA phospholipase C, putative|protein_coding|DS647203:46843-99816:-1|gene:ISCW001177::>ISCW001178-RA phospholipase C, putative|protein_coding|DS647203:127233-141682:-1|gene:ISCW001178	DS647203:46842-99816	q1	q2	OK	160.812	70.7821	-1.18392	-2.89813	5e-05	0.00264511	yes		Underexpressed in infected
XLOC_011030	XLOC_011030	>ISCW019289-RA hypothetical protein|protein_coding|DS809907:20186-22035:-1|gene:ISCW019289::>ISCW019291-RA hypothetical protein|protein_coding|DS809907:80505-81359:1|gene:ISCW019291	DS809907:20185-22035	q1	q2	OK	120.871	53.0539	-1.18794	-2.82599	5e-05	0.00264511	yes		Underexpressed in infected
XLOC_012897	XLOC_012897	>ISCW020026-RA cytidine deaminase, putative|protein_coding|DS840716:148339-156259:-1|gene:ISCW020026::>ISCW020027-RA protein-S isoprenylcysteine O-methyltransferase, putative|protein_coding|DS840716:159316-164193:-1|gene:ISCW020027::>ISCW020028-RA tyrosine kinase, putative|protein_coding|DS840716:224565-265340:1|gene:ISCW020028::>ISCW020029-RA hypothetical protein|protein_coding|DS840716:266783-2…	DS840716:267921-284901	q1	q2	OK	48.6786	20.8847	-1.22084	-2.46507	0.00105	0.0307852	yes		Underexpressed in infected
XLOC_014837	XLOC_014837	>ISCW010981-RA hypoxia-inducbile protein, putative|protein_coding|DS875777:3815-14137:-1|gene:ISCW010981::>ISCW010982-RA ER protein with KEEL retention signal, putative|protein_coding|DS875777:14595-18294:1|gene:ISCW010982	DS875777:14594-18294	q1	q2	OK	257.338	109.171	-1.23708	-2.4567	0.00155	0.0399146	yes		Underexpressed in infected
XLOC_005965	XLOC_005965	>ISCW004362-RA serine/threonine protein kinase, putative|protein_coding|DS712375:72621-78514:-1|gene:ISCW004362::>ISCW004365-RA beta-1,4-N-acetylgalactosaminyl transferase (BRE-4), putative|protein_coding|DS712375:242067-244484:-1|gene:ISCW004365	DS712375:242066-244484	q1	q2	OK	49.4365	20.521	-1.26848	-2.7161	0.00035	0.0129049	yes		Underexpressed in infected
XLOC_019282	XLOC_019282	>ISCW023254-RA hypothetical protein|protein_coding|DS957018:129921-131321:-1|gene:ISCW023254::>ISCW023257-RA sirtuin type, putative|protein_coding|DS957018:226689-245384:1|gene:ISCW023257::>ISCW023258-RA GTP-binding ADP-ribosylation factor ARF1, putative|protein_coding|DS957018:248333-251901:-1|gene:ISCW023258::>ISCW023259-RA DNA polymerase lambda, putative|protein_coding|DS957018:255947-265421:1…	DS957018:348721-360388	q1	q2	OK	57.0458	23.5806	-1.27452	-2.41707	0.00115	0.0323529	yes		Underexpressed in infected
XLOC_017032	XLOC_017032	>ISCW022222-RA G-protein coupled receptor, putative|protein_coding|DS915406:62791-63588:1|gene:ISCW022222::>ISCW022223-RA hypothetical protein|protein_coding|DS915406:95633-98574:-1|gene:ISCW022223::>ISCW022224-RA hypothetical protein|protein_coding|DS915406:146087-152176:1|gene:ISCW022224::>ISCW022229-RA conserved hypothetical protein|protein_coding|DS915406:565133-582060:1|gene:ISCW022229::>ISC…	DS915406:95632-98574	q1	q2	OK	835.859	340.881	-1.29399	-2.82044	0.0002	0.00817983	yes		Underexpressed in infected
XLOC_013873	XLOC_013873	>ISCW021006-RA transmembrane protein, putative|protein_coding|DS857608:3065-3451:1|gene:ISCW021006::>ISCW021007-RA hypothetical protein|protein_coding|DS857608:4464-6411:-1|gene:ISCW021007::>ISCW021008-RA hypothetical protein|protein_coding|DS857608:7004-44769:-1|gene:ISCW021008::>ISCW021009-RA conserved hypothetical protein|protein_coding|DS857608:56405-64692:1|gene:ISCW021009::>ISCW021010-RA de…	DS857608:141875-150722	q1	q2	OK	68.2446	27.6669	-1.30255	-2.33765	0.0015	0.0388324	yes		Underexpressed in infected
XLOC_014742	XLOC_014742	>ISCW011488-RA peptide synthetase, putative|protein_coding|DS873396:12801-22710:-1|gene:ISCW011488::>ISCW011489-RA hypothetical protein|protein_coding|DS873396:60723-61313:1|gene:ISCW011489::>ISCW011490-RA hypothetical protein|protein_coding|DS873396:72219-78604:1|gene:ISCW011490::>ISCW011491-RA hypothetical protein|protein_coding|DS873396:85836-100255:1|gene:ISCW011491::>ISCW011493-RA hypothetic…	DS873396:203582-214729	q1	q2	OK	586.438	234.791	-1.3206	-3.23836	5e-05	0.00264511	yes		Underexpressed in infected
XLOC_009423	XLOC_009423	>ISCW008155-RA RNAse H, putative|protein_coding|DS777384:4697-58272:-1|gene:ISCW008155::>ISCW008156-RA conserved hypothetical protein|protein_coding|DS777384:31938-34621:1|gene:ISCW008156::>ISCW008157-RA PP2C family domaincontaining protein|protein_coding|DS777384:64485-65109:-1|gene:ISCW008157::>ISCW008158-RA hypothetical protein|protein_coding|DS777384:71275-83681:-1|gene:ISCW008158::>ISCW00815…	DS777384:242434-244237	q1	q2	OK	735.8	289.324	-1.34663	-3.23814	5e-05	0.00264511	yes		Underexpressed in infected
XLOC_016498	XLOC_016498	>ISCW022761-RA ornithine decarboxylase, putative|protein_coding|DS905614:692-16566:1|gene:ISCW022761::>ISCW022762-RA slit-robo Rho GTPase activating protein 1,3, putative|protein_coding|DS905614:22694-63988:-1|gene:ISCW022762::>ISCW022763-RA bromodomain and PHD finger-containing protein 1, brpf1, putative|protein_coding|DS905614:124714-185598:-1|gene:ISCW022763::>ISCW022764-RA conserved hypotheti…	DS905614:240571-255912	q1	q2	OK	161.271	63.3893	-1.34717	-3.26472	5e-05	0.00264511	yes		Underexpressed in infected
XLOC_014993	XLOC_014993	>ISCW024649-RA zinc finger (C2H2)60, putative|protein_coding|DS879429:90-1191:-1|gene:ISCW024649	DS879429:89-1191	q1	q2	OK	190.979	72.8778	-1.38987	-2.97698	0.0001	0.00463524	yes		Underexpressed in infected
XLOC_003048	XLOC_003048	>ISCW017329-RA guanylate cyclase beta 1 subunit, putative|protein_coding|DS661587:17131-49897:-1|gene:ISCW017329::>ISCW017330-RA hypothetical protein|protein_coding|DS661587:229564-232095:1|gene:ISCW017330::>ISCW017331-RA guanine nucleotide exchange factor, putative|protein_coding|DS661587:247174-257601:-1|gene:ISCW017331::>ISCW017332-RA steroid receptor RNA activator, putative|protein_coding|DS6…	DS661587:707391-710319	q1	q2	OK	141.352	53.9376	-1.38993	-3.19463	5e-05	0.00264511	yes		Underexpressed in infected
XLOC_018048	XLOC_018048	>ISCW014956-RA phospholipase A2 precursor, putative|protein_coding|DS932253:11289-27530:-1|gene:ISCW014956::>ISCW014957-RA phospholipase A2 precursor, putative|protein_coding|DS932253:70664-81665:-1|gene:ISCW014957::>ISCW014958-RA phospholipase A2 precursor, putative|protein_coding|DS932253:103249-115984:-1|gene:ISCW014958::>ISCW014959-RA phospholipase A2 precursor, putative|protein_coding|DS9322…	DS932253:171633-184870	q1	q2	OK	121.259	44.561	-1.44423	-3.38097	5e-05	0.00264511	yes		Underexpressed in infected
XLOC_004804	XLOC_004804	>ISCW005012-RA fucosyltransferase, putative|protein_coding|DS693508:2391-13612:1|gene:ISCW005012::>ISCW005013-RA Parkinson disease 7 domain-containing protein, putative|protein_coding|DS693508:16256-29963:-1|gene:ISCW005013::>ISCW005014-RA conserved hypothetical protein|protein_coding|DS693508:31560-35689:1|gene:ISCW005014::>ISCW005015-RA 4-nitrophenylphosphatase, putative|protein_coding|DS693508…	DS693508:31559-35689	q1	q2	OK	305.646	110.95	-1.46195	-3.33567	5e-05	0.00264511	yes		Underexpressed in infected
XLOC_016584	XLOC_016584	>ISCW022470-RA ABC transporter, putative|protein_coding|DS907896:1297-43206:1|gene:ISCW022470::>ISCW022471-RA conserved hypothetical protein|protein_coding|DS907896:46519-52573:1|gene:ISCW022471::>ISCW022472-RA ubiquitin specific protease, putative|protein_coding|DS907896:59367-81157:-1|gene:ISCW022472::>ISCW022473-RA zinc finger protein, putative|protein_coding|DS907896:97757-104710:1|gene:ISCW0…	DS907896:182660-187996	q1	q2	OK	119.985	42.9685	-1.4815	-2.59214	0.0009	0.0277234	yes		Underexpressed in infected
XLOC_000081	XLOC_000081	>ISCW016202-RA hypothetical protein|protein_coding|DS612847:444-13656:-1|gene:ISCW016202::>ISCW016203-RA hypothetical protein|protein_coding|DS612847:19708-48586:-1|gene:ISCW016203::>ISCW016204-RA cytochrome P450, putative|protein_coding|DS612847:51314-71558:1|gene:ISCW016204::>ISCW016205-RA cytochrome P450, putative|protein_coding|DS612847:81095-89197:1|gene:ISCW016205::>ISCW016206-RA hypothetic…	DS612847:1146440-1147043	q1	q2	OK	438.403	154.107	-1.50833	-3.27272	5e-05	0.00264511	yes		Underexpressed in infected
XLOC_010470	XLOC_010470	>ISCW007777-RA RNA polymerase-associated protein LEO1, putative|protein_coding|DS798230:3247-37846:1|gene:ISCW007777::>ISCW007778-RA CDC42SE2 family protein|protein_coding|DS798230:36782-101726:-1|gene:ISCW007778::>ISCW007780-RA hypothetical protein|protein_coding|DS798230:101780-110465:-1|gene:ISCW007780::>ISCW007781-RA hypothetical protein|protein_coding|DS798230:117059-120303:-1|gene:ISCW00778…	DS798230:120533-173398	q1	q2	OK	35.3118	12.2625	-1.52589	-2.58309	0.0013	0.0347643	yes		Underexpressed in infected
XLOC_017201	XLOC_017201	>ISCW022325-RA oligosaccharyl transferase, putative|protein_coding|DS919778:11541-38368:1|gene:ISCW022325::>ISCW022327-RA conserved hypothetical protein|protein_coding|DS919778:40882-46252:-1|gene:ISCW022327::>ISCW022328-RA prefoldin, putative|protein_coding|DS919778:50650-56409:1|gene:ISCW022328::>ISCW022329-RA steroidogenic acute regulatory protein, putative|protein_coding|DS919778:59080-80463:…	DS919778:11540-38368	q1	q2	OK	53.1758	18.2203	-1.54522	-3.15938	0.0001	0.00463524	yes		Underexpressed in infected
XLOC_005868	XLOC_005868	>ISCW003526-RA glucose inhibited division protein, putative|protein_coding|DS711115:10970-39229:1|gene:ISCW003526::>ISCW003527-RA alpha tubulin|protein_coding|DS711115:41716-46309:1|gene:ISCW003527::>ISCW003528-RA malate dehydrogenase, putative|protein_coding|DS711115:47872-64175:1|gene:ISCW003528::>ISCW003529-RA protein kinase, putative|protein_coding|DS711115:74892-92974:-1|gene:ISCW003529::>IS…	DS711115:41715-46309	q1	q2	OK	843.131	269.595	-1.64496	-3.91745	5e-05	0.00264511	yes		Underexpressed in infected
XLOC_008533	XLOC_008533	>ISCW006483-RA hypothetical protein|protein_coding|DS759809:6188-18803:-1|gene:ISCW006483::>ISCW006484-RA arginine-rich protein, putative|protein_coding|DS759809:20427-23548:-1|gene:ISCW006484::>ISCW006485-RA HSP70, putative|protein_coding|DS759809:24090-42472:1|gene:ISCW006485	DS759809:20426-23548	q1	q2	OK	108.175	31.884	-1.76246	-3.0655	0.00015	0.00663682	yes		Underexpressed in infected
XLOC_010016	XLOC_010016	>ISCW019429-RA hypothetical protein|protein_coding|DS788896:30157-31792:1|gene:ISCW019429::>ISCW019430-RA hypothetical protein|protein_coding|DS788896:82355-89436:-1|gene:ISCW019430::>ISCW019431-RA CEBPA: CCAAT/enhancer-binding protein alpha, putative|protein_coding|DS788896:91648-105709:-1|gene:ISCW019431::>ISCW019432-RA ccaat/enhancer binding protein gamma, putative|protein_coding|DS788896:1107…	DS788896:311722-323231	q1	q2	OK	244.279	71.5393	-1.77172	-4.30977	5e-05	0.00264511	yes		Underexpressed in infected
XLOC_003627	XLOC_003627	>ISCW016695-RA glutamate receptor interacting protein, putative|protein_coding|DS672509:32980-56048:1|gene:ISCW016695::>ISCW016696-RA MCM2 protein, putative|protein_coding|DS672509:34106-87929:-1|gene:ISCW016696::>ISCW016698-RA hypothetical protein|protein_coding|DS672509:126970-129095:1|gene:ISCW016698::>ISCW016699-RA receptor protein tyrosine phosphatase, putative|protein_coding|DS672509:132429…	DS672509:32979-87929	q1	q2	OK	44.5729	12.9083	-1.78787	-3.39948	0.0002	0.00817983	yes		Underexpressed in infected
XLOC_017700	XLOC_017700	>ISCW022015-RA hypothetical protein|protein_coding|DS926387:65544-105383:1|gene:ISCW022015::>ISCW022017-RA hypothetical protein|protein_coding|DS926387:156591-165572:1|gene:ISCW022017::>ISCW022018-RA hypothetical protein|protein_coding|DS926387:314840-332894:1|gene:ISCW022018::>ISCW022020-RA conserved hypothetical protein|protein_coding|DS926387:344841-347204:1|gene:ISCW022020::>ISCW022021-RA com…	DS926387:758915-774365	q1	q2	OK	847.681	219.448	-1.94964	-4.64066	5e-05	0.00264511	yes		Underexpressed in infected
XLOC_019639	XLOC_019639	>ISCW023350-RA RNA polymerases I, II and III shared polypeptide, putative|protein_coding|DS963675:4522-16967:-1|gene:ISCW023350::>ISCW023351-RA F-box containing protein, putative|protein_coding|DS963675:19071-24556:1|gene:ISCW023351::>ISCW023352-RA tRNA-splicing endonuclease subunit Sen34, putative|protein_coding|DS963675:30119-49414:-1|gene:ISCW023352::>ISCW023353-RA RNA polymerase II, subunit P…	DS963675:49952-62403	q1	q2	OK	76.336	17.768	-2.10308	-4.45353	5e-05	0.00264511	yes		Underexpressed in infected
XLOC_010984	XLOC_010984	>ISCW006982-RA GTP cyclohydrolase I, putative|protein_coding|DS809073:9234-18843:1|gene:ISCW006982::>ISCW006983-RA alternative splicing factor SRp20/9G8, putative|protein_coding|DS809073:18780-20208:-1|gene:ISCW006983	DS809073:9233-20208	q1	q2	OK	218.621	49.884	-2.13178	-4.45325	5e-05	0.00264511	yes		Underexpressed in infected
XLOC_013091	XLOC_013091	>ISCW009121-RA zinc finger protein, putative|protein_coding|DS844820:9997-15189:1|gene:ISCW009121::>ISCW009122-RA DNA polymerase alpha subunit IV, putative|protein_coding|DS844820:18274-41534:-1|gene:ISCW009122::>ISCW009123-RA conserved hypothetical protein|protein_coding|DS844820:44902-62034:1|gene:ISCW009123::>ISCW009124-RA conserved hypothetical protein|protein_coding|DS844820:98934-115412:-1|…	DS844820:18273-41534	q1	q2	OK	27.4314	5.71399	-2.26326	-2.92856	0.00125	0.0337986	yes		Underexpressed in infected
XLOC_016663	XLOC_016663	>ISCW022770-RA arylsulfatase B, putative|protein_coding|DS909250:4427-9252:1|gene:ISCW022770::>ISCW022771-RA arylsulfatase B, putative|protein_coding|DS909250:56103-63162:1|gene:ISCW022771::>ISCW022772-RA discoidin domain receptor, putative|protein_coding|DS909250:80672-115658:-1|gene:ISCW022772::>ISCW022773-RA hypothetical protein|protein_coding|DS909250:428611-444879:1|gene:ISCW022773::>ISCW022…	DS909250:428610-444879	q1	q2	OK	226.229	46.3974	-2.28566	-4.38733	5e-05	0.00264511	yes		Underexpressed in infected
XLOC_017066	XLOC_017066	>ISCW012234-RA histone, putative|protein_coding|DS915818:5480-11158:-1|gene:ISCW012234::>ISCW012235-RA hypothetical protein|protein_coding|DS915818:43945-44253:1|gene:ISCW012235::>ISCW012236-RA serine/threonine protein kinase, putative|protein_coding|DS915818:66267-67103:1|gene:ISCW012236::>ISCW012237-RA hypothetical protein|protein_coding|DS915818:67972-78027:1|gene:ISCW012237::>ISCW012238-RA hy…	DS915818:5479-11158	q1	q2	OK	258.885	49.7961	-2.37821	-4.50073	5e-05	0.00264511	yes		Underexpressed in infected

## Sheet: Column description
value_1	Mean of two replicates for uninfected cells (day 0)
value_2	Mean of two replicates for infected cells (day 7)
log2(Fold_change)	Normalized differential expression (infected to uninfected log2-fold change thershold)
p-value	pValue threshold
q-value	qValue threshold
